# Supplementary material for: Parallel evolution of genome structure and transcriptional landscape in the Epsilonproteobacteria
Source: BMC Genomics. 2013 Sep 12;14:616. doi: 10.1186/1471-2164-14-616 (PMC3847290; doi:10.1186/1471-2164-14-616)
Supplement: Additional file 3: Table S1 — C. jejuni transcription start sites and annotated promoter sequences identified by dRNA-seq. [file 1471-2164-14-616-S3.xls]

## Sheet: Porcelli et al, Table S1
Table S1. C. jejuni transcription start sites and annotated promoter sequences identified by dRNA-seq
TSS annotations and associations to mRNA, rRNA, and tRNA annotations from NCBI, and several validated sRNAs from this study.
The TSS type (Primary, Secondary, Internal,and AntiSense), TSS position on the NCTC 11168 genome sequence, and its strand are listed in the first three columns.
The columns Name, Sequence and Sigma indicate the name of the feature, the sequence from -50 to +1 (TSS) and the sigma factor (70, sigma 70; 54, sigma54 and 28, sigma28)
The columns primary, secondary, internal, and antisense indicate the association of the TSS to the annotation specified by the columns "Locus_tag" and "Name". The association for each TSS is indicate by a "1" in the respective column
The sequence of the -50 to +1 has the sigma70 -10 box (gnTanaaT), sigma 54 -24 and -12 boxes (GGnnnnnnnnnTGCT) and sigma28 -10 box (CGATwt) in capital letters
The yellow background in the column Gene and the Comments column highlights TSS not reported in Dugar et al, 2013.
Type	TSS	Strand	Gene	Sequence promoter from -50 to +1	sigma	Primary	Secondary	Internal	Antisense	Comments
P	1396	+	Cj0002	ttctagagtgtgaaaaaaagaaattaagcaaagtatgaTAAAATacaaatT	70	1	0	0	0	-
AS	4463	-	asRNA_Cj0003	ttgagtttgaacgaaagctcgaatttcattttcgttgaTATAATgatttaA	70	0	0	0	1	-
AS	5936	+	asRNA_Cj0005c	taggtgaagtttcttcaccatttaattttgtatctatgcCATAATatccgA	70	0	0	0	1	absent from Dugar et al, 2013, weak signal
P	6525	-	Cj0005c	attaattatattaattatttaaatttttaaaatttataaTAAAATaaaagA	70	1	0	0	0	-
P	6684	+	Cj0006	atatgttcgagttttattacattttaactaagttttttcTACAATtaaatT	70	1	0	0	0	-
P	8103	+	Cj0007	taagataaaaattatatcgattttaaaaaaatgtatgcTATAATccttatA	70	1	0	0	0	-
AS	13687	-	asRNA_Cj0008_1	tttgtcaaatttttatgataaataaaatataaaatgggTAAAATagcattA	70	0	0	0	1	-
I	13788	+	Cj0008_int	taatatagtagattctgtcaagtgtaatgaaaatagagcTATAATaaaaaA	70	0	0	1	0	-
AS	14034	-	asRNA_Cj0008_2	ctttatgaaaattattatttttataatctaaatttggaTAAAGTaaagatA	70	0	0	0	1	-
P	17425	-	Cj0012c	ataaaaattattaattgacaaaaatatttttttataaTACAATactttttG	70	1	0	0	0	-
P	17540	+	Cj0013	tatatcaaaataaatttcacaaaaattaagctttgctaaaTATAATtttaA	70	1	0	0	0	absent from Dugar et al, 2013
I	17736	+	Cj0013_int	gatataatcccagggcattattttttaaatgattatgcTAAAATcattaaA	70	0	0	1	0	-
P	19807	-	Cj0014c	ttatactcctattttcaatatgttttaaataaaaatatTATAAAttcaaaT	70	1	0	0	0	-
P	21129	-	Cj0015c	acaaagtgcttttttactcatttttatccttaaatttgcTATAATttcacA	70	1	0	0	0	-
P	21134	+	Cj0016	tgtttatcatgcttttgccttttttttaaaaattttcgtTAAAATtgtgaA	70	1	0	0	0	-
P	23582	-	Cj0018c	tttcaataaaaattttatttttaatttatgtttttcaagTAAAATtagcaG	70	1	0	0	0	-
P,I	26797	-	Cj0021c_int	aaatcaaagctaaagatgcaaaagattatatctttggcTATACTattatcA	70	1	0	1	0	-
P	27309	-	Cj0021c	attttaaaacaaaaaaataattcttgctaaaactttaagTATAATtaaatA	70	1	0	0	0	absent from Dugar et al, 2013
P	28342	+	Cj0023	ttatgtaggccatttaataactttcttaggataatttgaTATAATttctgT	70	1	0	0	0	-
P	28352	-	Cj0022c	tctgctatatctttcaaccatctttgaaacctttttagcTATAATtttatA	70	1	0	0	0	-
P	34360	+	Cj0027	ttacttaaaattctaatgaaataaaaagttttatcaagcTATAATtagatA	70	1	0	0	0	-
P	37596	+	Cj0029	agtttgttgttaaagagattttataaaaatttttactTATAATttgcattA	70	1	0	0	0	-
P	38730	-	CjNC9	aatgggggctatattttaatgataataaaaaatacaagaTATAATatactA	70	1	0	0	0	-
P	46402	+	Cj0031	ttaaattcttaaaaaattttatataaaagtaaaatttgaTAAAATacaaaA	70	1	0	0	0	-
AS	46788	-	asRNA_Cj0031	tgataataaattttaagctaaaactatactctctatttcTAAAATaatatA	70	0	0	0	1	-
AS	50577	-	asRNA_Cj0033	gttttttgatttgttctatgggtgttttcttatctatttTATAATcaaatA	70	0	0	0	1	-
AS	55646	+	asRNA_Cj0037c	aaaggcatggctgattttaaaaatcttgctaaaaatggTATCATagccatG	70	0	0	0	1	-
P	56413	-	Cj0037c	ttattcttattatgcttaatatttaagaaaaaatacatTAAAATcaatttG	70	1	0	0	0	absent from Dugar et al, 2013
I	58527	-	Cj0039c_int	tagccctagatgcaaacgatgagcaacttgactttgcTATAGTttatgctG	70	0	0	1	0	-
P	59049	-	Cj0039c	ccaagttttgatactttgtagtttaagttaaatttttgTATAATttaagcT	70	1	0	0	0	-
P	59125	+	Cj0040	taaactacaaagtatcaaaacttGGaacacttctTGCTttaaaaacttatG	54	1	0	0	0	-
AS	60583	-	asRNA_Cj0041	ttttaggctctttatttagattaaaatctttttgtgtTAAATTtgaaactA	70	0	0	0	1	-
AS	62360	-	asRNA_Cj0043	aaccaccttgagcagggttggttgattgggttgttatggTAGTATaaaaaA	70	0	0	0	1	-
AS	64916	+	asRNA_Cj0044c	gttttaagccctatttgtgataattttaaattatttgcgaTACAATatccT	70	0	0	0	1	-
P	66492	-	Cj0045c	attcatttgtcaaattattattttattttcaaaaaataCGATATaaaaatA	28	1	0	0	0	-
P	66641	+	SRP_RNA	gaatcttaacaactcaaggctttttaagtatattatgaTATAATttttaaG	70	1	0	0	0	-
P	66863	+	Cj0046	aaattataattttaagatttattaaaatattagttaacTAGAATttaagcA	70	1	0	0	0	-
AS	67216	-	asRNA_Cj0046	gattttaaatttgatatagcagtatttaccttttcatctTATACTcttttG	70	0	0	0	1	-
I	68348	+	Cj0046_int	cttttttatgcttttattatgatagcttcaggtaatgtTATGATggcattA	70	0	0	1	0	-
AS	69584	+	asRNA_Cj0054c	gactagaattttcattaaatttcctttaaagtattaattaTAAAATccaaG	70	0	0	0	1	-
P	70176	-	Cj0054c_1	aaaacttatataataaagaacttattataaatttttagcTAGAATggaatT	70	1	0	0	0	-
S	70207	-	Cj0054c_2	aaattcctaatcttaataaaataaacctattaaaacttaTATAATaaagaA	70	0	1	0	0	-
I	70558	-	Cj0055c_int	aatacatagattttaagcaaagatacgatgaatttgtgaAAGAATacgaaA	70	0	0	1	0	-
AS	71034	+	asRNA_Cj0055c	taaaatcaatatttttatcttgtttaaaatttgaagtgtTATAATcatagT	70	0	0	0	1	absent from Dugar et al, 2013
P	71756	-	Cj0056c	aaattcacttaactttcaaagcaagattaaacttttgcTAGAATaagtcgA	70	1	0	0	0	-
P	71935	+	Cj0057	gcaagtaaaaatatttaaagattttaaaatattttatctTAGAATaataaA	70	1	0	0	0	-
I	73242	+	Cj0058_int	gtaaaaattgaagatgatccacgctttccacattttgtTATAATtatcaaT	70	0	0	1	0	-
P,I	74445	-	Cj0060c_1_int	ttagcacaaattggattgcatcgttttagaaaatctatTAAAATtttagaA	70	1	0	1	0	-
S,I	74693	-	Cj0060c_2_int	atttagaaagtatattaagccgtttagcaaaccgtgatatTATGATgggtG	70	0	1	1	0	-
P,I	76614	-	Cj0063c_int	gaattcttaggtcatttaagcgcttctaaagatgtaagtggTAGTATtaaA	70	1	0	1	0	absent from Dugar et al, 2013
AS	78262	+	asRNA_Cj0064c	ttttcaaattgcttttcaaaattttctatttttttatTATAATttggattA	70	0	0	0	1	-
P,I	79338	-	Cj0066c_int	cctgtatgttctggaactattgttggttttggtccttttggcTATCACttG	70	1	0	1	0	absent from Dugar et al, 2013
P	79765	-	Cj0066c	caaaaattacattgtagcaaaaatttatttttaaaatgtTATAATaaaagG	70	1	0	0	0	-
P	79810	+	Cj0067	tttaaccttttattataacattttaaaaataaatttttgcTACAATgtaaT	70	1	0	0	0	-
P	81995	+	Cj0069	tataaatatttttatttaatttttgtaatatttttatgcAATAATtatttA	70	1	0	0	0	-
P	83265	-	CjNC11	aaaaaatattcagaaaatttctaattaactatttatgcgtTAAAATaataA	70	1	0	0	0	-
P	88746	-	Cj0076c	ttgctctataatttttttattttaatgtaattttttgtTACAATaaatttA	70	1	0	0	0	-
AS	88854	+	asRNA_Cj0077c	tacattgtattattattaattattttgtgtattttagtaaTATCATaaatA	70	0	0	0	1	absent from Dugar et al, 2013, TSS not in CDS
P	91099	-	Cj0079c	catttttaaaaagcggaaaattataatgaaatttatgtTATTATtttcttA	70	1	0	0	0	-
P,AS	94249	+	CjNC1	aaaagatagcaaactataaagcaagataagatttaaacCGATATaagtatA	28	1	0	0	1	-
P	95066	-	Cj0085c	atagtttaaaaaattattttaaactttaataaaaatatTAAAATatatttA	70	1	0	0	0	absent from Dugar et al, 2013, weak signal
P	95832	-	Cj0086c	cttcaaaaaaaattaatatatttttgcaagcttttttgtTAGAATaaaatT	70	1	0	0	0	-
P	96016	+	Cj0087	cagtttacttattaatcaattattaactaaaaatgcgaTATCATtattttA	70	1	0	0	0	-
P	98912	+	Cj0089	gttaaaattttttcattagtttttaagtatatactacgcTATAATattcaT	70	1	0	0	0	-
P	104043	+	Cj0094	ctctttcttaaattcatcaaaaattaaagaaaaattttgTAAAATcgaaaT	70	1	0	0	0	-
I	105421	+	Cj0096_int	acccttactccaaaacttggacttgtagatgtaaatgagTATAATtccttT	70	0	0	1	0	absent from Dugar et al, 2013
P,I	108200	+	Cj0099_int	aaaaaaattttatggaagaatatttttagcaagtatatgtTAGAATtcgaA	70	1	0	1	0	-
AS	109276	-	asRNA_Cj0101	aaatacaataataggctgaataagtccaaattctttgaTAGAATtagcaaG	70	0	0	0	1	-
S,I	109913	+	Cj0101_int	taaaaataatgattttgtaattcatttagaaaatattgaTAAAATtaaaaA	70	0	1	1	0	-
P,I	109977	+	Cj0102_int	cttgaaaagctttaaccaaaatcttagcttttttatggTAAAATagtcctT	70	1	0	1	0	-
I	111657	+	Cj0105_int	ggtatatggacttaagaatattatggctggagaaatggTAGAATttgaaaA	70	0	0	1	0	-
AS	112027	-	asRNA_Cj0105	gcaacatatatacagataactccttgacctctttgagaTATAATagtatcA	70	0	0	0	1	-
P,I	113705	+	Cj0106_int	aactgagcttttaaaagatttaatgaaaacgtattttgagTATAATatgtA	70	1	0	1	0	-
I	114074	+	Cj0107_int	aacataaacttgttttagaagtagcagctcatttaggaGATAATagagttA	70	0	0	1	0	absent from Dugar et al, 2013
P,I	117291	+	Cj0111_int	ggtaaaaatttttattgatgaaaatggaaaatttggcTATACTtcagttgA	70	1	0	1	0	absent from Dugar et al, 2013
P	118705	+	Cj0113	aaatttcaattttaggttaaaattaattaaaaattagaTATAATaataagA	70	1	0	0	0	-
P	124762	+	Cj0122	atatatgagtaaaaatattaaaaaaaatcatttttgcCGATTTgctttagA	28	1	0	0	0	-
P,I	127532	-	Cj0125c_int	tctcaaagaagaacttatagaaatcgaagattctttagaTAAAATcaaaaA	70	1	0	1	0	-
P,I	129097	-	Cj0128c_int	aaatttccttctcctaagccaagacaaaaaaatttttgaTATAATcttagA	70	1	0	1	0	-
P,I	129995	-	Cj0129c_int	tttgccaattccgtagaacttagttttcctttgattgaTAGAATcaaactT	70	1	0	1	0	-
P	132047	-	Cj0129c	atactttctaccttagtttttttgttaaattttttttgcTATTATacagcT	70	1	0	0	0	-
P	132965	+	Cj0131	attttataaatttgctagatatttactgaaaatataaTAGAATttatattA	70	1	0	0	0	-
I	143694	+	Cj0140_int	aattgtttcatgttaaagcctgatttatatataaaaaaTAAAATgatcttA	70	0	0	1	0	-
AS	144136	+	asRNA_Cj0141c	aaacttgccaaaatcatgataaagccaagtcttttagTAAAATtttcagcA	70	0	0	0	1	absent from Dugar et al, 2013
P	146533	-	Cj0143c	aaatatcgcttcgaaaattctatgtattaagcttaatatcgtTATAATttA	70	1	0	0	0	-
P	146654	+	Cj0144	tacttttatatttaagtaaaaatctagattttttaattTATAATtctaaaA	70	1	0	0	0	-
AS	148306	-	asRNA_Cj0144	tttaaagctaaaagattgatttgatctgcaatatcaccTATAATacctgtA	70	0	0	0	1	absent from Dugar et al, 2013
I	148628	+	Cj0144_int	ctactaaagataatgttgaaattgctaatgaatcagcTATTATttctagtA	70	0	0	1	0	absent from Dugar et al, 2013
P	151607	-	Cj0146c	aataataatttttattaactactattaagaataatttttaTATCATtattA	70	1	0	0	0	-
P	157298	-	Cj0153c	agaaatttatcaaaaactgcttttaagtcaagattaggTAAAATtttaatA	70	1	0	0	0	-
P	158367	-	Cj0155c	cttttcttaaattaatctcttttttatgttaaataattTATAATcacggcT	70	1	0	0	0	-
P,I	160530	-	Cj0160c_int	atgctcaaaaaattgctgaattttgtattaagaatggtTATAATtattctG	70	1	0	1	0	-
P,I	163602	-	Cj0164c_int	gattttgtttaggacttgcgcctattgcaggaagtgtTATAATtatgggtG	70	1	0	1	0	absent from Dugar et al, 2013
P	165700	+	Cjp03	ttttgatatatttaattaaattttaagaaataaatataTATAATtcaattT	70	1	0	0	0	-
AS	165893	+	asRNA_Cj0168c	ttctattgaaatttaataaatattaataatttattttgTAGAATacgaatA	70	0	0	0	1	-
P	166136	-	Cj0168c	tttttacaaaaaatatctatttgttgatttttaataatTACAATtaatttG	70	1	0	0	0	-
P	166345	+	Cj0169	gcttttaagatatttttactctttttaatattattatggTAATATtttcaA	70	1	0	0	0	-
P	169035	-	Cj0172c	agaaaataagttttgatattatcaatttttagtttaaaTTTGATaaaatcA	70	1	0	0	0	absent from Dugar et al, 2013
AS	171628	+	asRNA_Cj0175c	tcatcgtaaattttaaccgcttctttaatattttctgcTATCTTactcacA	70	0	0	0	1	-
P	172717	-	Cj0176c	ataaaattattaagttactttatatttactttttaatatTAATATttcttA	70	1	0	0	0	-
P	177984	+	Cj0182	tttaggtaaaaaataaacttttcattaaaaaaagtttatTAGAATttttaT	70	1	0	0	0	-
P	179270	+	Cj0183	agaaaaaattcaaatattaaatttacttttaattgtgTATAATaaggtttA	70	1	0	0	0	-
AS	182982	+	asRNA_Cj0187c	tcaaaactcaaatttcttttttcaaaagctttttgagcTATAATcattccA	70	0	0	0	1	-
P,I	183195	-	Cj0187c_int	attgatcataaggcttataatactcgtgaagaatttgaTACAATtttagtA	70	1	0	1	0	-
I	184078	-	Cj0188c_int	tagatagaaaaatcaacgccaataaaggaaattttggcCATATTtatataG	70	0	0	1	0	-
AS	186580	+	asRNA_Cj0190c	taaacctctaaatttggtatcatggaagctttttgtgcTATACTttttggA	70	0	0	0	1	-
AS	187673	+	asRNA_Cj0192c	tttgctatttttgcaactttttgcttagtattttttgcCAAAATatcattA	70	0	0	0	1	-
I	187875	-	Cj0192c_int	tccaggtggtgtaattacaagtggttttagtatttatgaTACTATgaactA	70	0	0	1	0	-
P	189481	-	Cj0193c	tactttaaaattttatgcaagtaataaggaaaaatttgcTATCATtgaagG	70	1	0	0	0	-
P	193643	-	Cj0197c	aagcttaattttattatttaaaatttacaaaataaatgcTAAAATcaataT	70	1	0	0	0	-
P	196010	-	Cj0199c	aaataaaaatttaaactcttttttaacaagcaatttaTAAAATaacacttA	70	1	0	0	0	-
P	196494	-	Cj0200c	aaaatttttaatttcacattcacttcacttaaaaatttTATAATgtcatcA	70	1	0	0	0	-
P	197542	-	Cj0202c	tataaacaagaataaaaaaataattttgaattattttgcTATAATtatgaA	70	1	0	0	0	-
P	197683	+	Cj0203	atttaaacacatataagttggagttaaaatatcctatttTATTATcgaatA	70	1	0	0	0	absent from Dugar et al, 2013
S,I	201047	+	Cj0204_int	aaacttgcaagttgtgagcaaagaGGcacgcttttTGCTtcagggcttatA	54	0	1	1	0	-
P	201280	+	Cj0205	ttaatttttggggttaaaaccccatttaatccattctgaTATAATttttcT	70	1	0	0	0	absent from Dugar et al, 2013
I	201814	+	Cj0205_int	cttcaagaagtggagcaagtattattggtggacttttgcTAGAATttaata	70	1	0	1	0	-
P	202196	+	Cj0206	ataagctgaatttcaaaaataattaagtcttagaaagtTAAAATtagaacT	70	1	0	0	0	-
I	204145	+	Cj0207_int	aaatcagatgtgttggcgatgatggcaaagtttatggTATTATcagtagtG	70	0	0	1	0	absent from Dugar et al, 2013
AS	205353	-	asRNA_Cj0208	ttcttcaggttttttataatttgcaattaaatttagcaTAAAATaattagA	70	0	0	0	1	-
I	205382	+	Cj0208_int	tataatcagcacccttatagttctaattattttatgcTAAATTtaattgcA	70	0	0	1	0	-
P	205718	+	Cj0223	caactttatattttagttaaaaattagtttttcgtgcTAAAATtgcacttA	70	1	0	0	0	-
AS	205881	-	asRNA_Cj0223	aggcacattaaaagagatattttgactaggattttttgcTAAAATttaaaA	70	0	0	0	1	-
I	206879	+	Cj0223_1_int	aatgtgggttatgtaagctataaaaattcttttgatgaTAAAATaattgtG	70	0	0	1	0	-
I	207081	+	Cj0223_2_int	catggcggaatttatgctgataagggttcaaggtagaaTATAATgttaaaA	70	0	0	1	0	-
P	209258	+	Cj0224	aatttaaaaattgtatttttattttaagcttttttgttTATAATacttgcT	70	1	0	0	0	-
P	213470	-	Cj0228c	gtatagctaagtttaactctatttcaacttttttagtTACAATttttattT	70	1	0	0	0	-
P,I	217553	-	Cj0234c_int	aaagataaggcaataagcgaagatgaagcaaaaaaagctTATGATgaagtG	70	1	0	1	0	-
P	218446	-	Cj0235c	acttttcaagtttcaaaacttttcaagttttatttagcTAAAATaatcatT	70	1	0	0	0	-
P	219258	-	Cj0236c	atattatataaattaactttttatttagtctaatatgtTAGATTtcgctcA	70	1	0	0	0	-
P	219355	+	Cj0237	atatcttatgcttaaatgaaatctttgctgaaattttgtTATAATttcaaG	70	1	0	0	0	-
I	220832	+	Cj0238_int	tttttatatctttaagacgtttttttgcaaatatagTATATTttttccttG	70	0	0	1	0	-
AS	221608	-	asRNA_Cj0238	tagccttctaaatcattaatagatacaagattttgaCGATATtttgttgtA	28	0	0	0	1	-
I	222668	-	Cj0239c_int	cagtaagacttttttggcttgtagatgaaaaaactgaTAAAATtatcgatG	70	0	0	1	0	-
P	224169	-	Cj0240c	tttcactttaaaattttactttagcattttatttttgtTATAATttttaaC	70	1	0	0	0	absent from Dugar et al, 2013
P	226068	+	Cj0244	ttaaaaattaaattcagtcaaaaattagaaaaaatttgaTAGTATttagcT	70	1	0	0	0	-
AS	228178	+	asRNA_Cj0247c	catgtatgcttaaagcttgattttttaatatttctccatTATAAAatataA	70	0	0	0	1	-
P	228913	+	Cj0248	taagtcataaaaaatgcaataagtaaattaaaatttagaTATAATtgcaaA	70	1	0	0	0	-
P	231771	-	Cj0251c	attataaaaattatagcaaaaccaaacaaatttaagaTAAAATaagctttG	70	1	0	0	0	-
P	231819	+	Cj0252	tacaaagcttattttatcttaaatttgtttggttttgcTATAATttttatA	70	1	0	0	0	-
P,I	231944	+	Cj0252_int	gataaaaatattactttaagaatagccacagctagtggTATAATatatatG	70	1	0	1	0	absent from Dugar et al, 2013
P	234507	-	Cj0255c	tttttttaaatggattgtagttttaaatctttttatgtTATGATttacacT	70	1	0	0	0	-
P	234574	+	Cj0256	aaaaagatttaaaactacaatccatttaaaaaaattcaaTAAAATtaaaaG	70	1	0	0	0	-
P	237998	-	Cj0260c	ttataaataacttataaaaatattaagcttatattgatTACAATttcactC	70	1	0	0	0	-
P	238772	-	Cj0261c	caagccctttctttgggcttgaattttaaaaatttatgcTATGATtttatA	70	1	0	0	0	-
I	238888	-	Cj0262c_int	ctactaaagataatgttgaaattgctaatgaatcagcTATTATttctagtA	70	0	0	1	0	absent from Dugar et al, 2013
P	240866	-	Cj0262c	aaaagttcattttttatacactttttctcttattttttgcTAGAATaataT	70	1	0	0	0	-
P	241007	+	Cj0263	tttatcaagtattaactttttataaatataaagagtttTAAAATattattT	70	1	0	0	0	-
P	245380	-	CjNC10	attatataaatattaataataatttaagttttattaaTATAATatttattA	70	1	0	0	0	-
AS	246758	+	asRNA_Cj0268c	tagcaaaggggtgtttaggctgtttgcgatttctttgtTAGAATaagcttG	70	0	0	0	1	-
P	248624	-	Cj0269c	gcttaatttaataaaagcttattattagtatatttttgaTAAAATcccgaT	70	1	0	0	0	-
P	248719	+	Cj0270	ttaagcttttttgttaaaaaaaatattaggtatttttTGAAATaattatgA	70	1	0	0	0	absent from Dugar et al, 2013, weak signal
P,I	249133	+	Cj0271_int	gcactacagaagcttgtgattttagtgcaaattatgaTAAATTtggtggtA	70	1	0	1	0	absent from Dugar et al, 2013
I	249579	+	Cj0272_int	acgaactaagatttttagatgtaaaaagatcttgtgaTAAACTtggtattA	70	0	0	1	0	-
P	255065	+	Cj0279	atatcgataatttcaaagtttataaaactaatttttgtTATAATcagcccA	70	1	0	0	0	-
AS	259015	+	asRNA_Cj0281c	ggagcagtattaacagaattctcaaaaagaagttctttgaTATAATagtcT	70	0	0	0	1	-
P,I	264212	-	Cj0286c_int	cttagctagttttgcatatgagagaagtttttttgtagTAGAATatcagcA	70	1	0	1	0	-
P,I	265495	-	Cj0288c_int	tgaagcttacaataaatatgattataaggcattttttgcTAAAGTtgattT	70	1	0	1	0	-
P	266545	-	Cj0288c	attcttgcataacttcttttaattaagccaaaataagaTAAAATgtttaaA	70	1	0	0	0	-
AS	267262	+	asRNA_Cj0289c	ggccaaaatttacatttactttaacgcctgttttttcgcTATATTtgtttG	70	0	0	0	1	-
P	267409	-	Cj0289c	tttgttacattataactatttattaacatacaatttcTAAAATcttacctT	70	1	0	0	0	-
AS	268323	+	asRNA_Cj0292c	caggagtataaaaatgattcatgtgccaatatgtttcgtTAAAATttgccA	70	0	0	0	1	absent from Dugar et al, 2013
P	268923	-	Cj0292c	ttcgtattatttttaattatttttttattttatatcgatTAACATtatttA	70	1	0	0	0	-
P	269040	+	Cj0293	aattaaaattttatactatgaagctttaaaaaaatatgtTAAAATccagaT	70	1	0	0	0	-
P,I	272383	-	Cj0298c_int	taaagattttaaagcaaaatttgtaaagcattttgaTAAAATtgatcctcA	70	1	0	1	0	-
P	273136	-	Cj0298c	actttatcattcatttactatttatgaaaaattatatgcTAGTTTtttgcT	70	1	0	0	0	-
I	273413	+	Cj0299_int	tttgggcaagataagatattaaataattggtttaaagagTATAATacaagC	70	0	0	1	0	-
P	276902	-	Cj0303c	tattttatgcaaaaatgatataaaatgaattttttgtgtTATAATccaaaA	70	1	0	0	0	-
AS	277292	+	asRNA_Cj0304c	aaatcccattttgatttagcatatctctaagacttggTATAATgcgttttA	70	0	0	0	1	absent from Dugar et al, 2013
P	281996	-	Cj0310c	aaaagtaaatttatagcttcttttaatttctttaagaTATAATttgttttA	70	1	0	0	0	-
P	282077	+	Cj0311	gaagctataaatttacttttccataagccaaaattagaTATAATcaaagcT	70	1	0	0	0	-
P	284266	+	Cj0314	tatatgtattataagcatcgataaattaagctttgtgtagTAAAATtataA	70	1	0	0	0	-
AS	288189	-	asRNA_Cj0317	taagtgatgaaatttgtataactatcgataattttgaTATTATgttttttA	70	0	0	0	1	absent from Dugar et al, 2013
P	288447	+	Cj0318	ttaagatagataaatcaaataaaaatatgtaaaattcgcTAAACTaagggA	70	1	0	0	0	absent from Dugar et al, 2013
AS	291618	-	asRNA_Cj0320	aaattttcaagattttcgcaagcattatcaagtttggcTATACTttttaaA	70	0	0	0	1	-
P	293907	+	Cj0322	tattatttaatataaacttcttttaatgaaaattttatTATTATttttacT	70	1	0	0	0	-
P	294365	+	Cj0323	gttgataattgcaaaaagtgtcattaagcaaaataaggtTAAAATaacccA	70	1	0	0	0	-
AS	296859	-	asRNA_Cj0325	aaacaaaaaagatcttccctgcttcctccaccacgtgcTATAATaagaacA	70	0	0	0	1	-
P,I	297381	+	Cj0325_int	aaaagcaaaaagtttatttgtatcagaaaaaatggTAAAATagcaaatttA	70	1	0	1	0	-
P,I	301245	-	Cj0331c_int	ttgagggaaatttagtaaaaataaatcctaagcttgtTAAAATaaatgctA	70	1	0	1	0	-
P	301809	-	Cj0332c	ctttttaatttaatttaactttctttaaacaaattcaagTATAATtttaaG	70	1	0	0	0	-
P	302204	-	Cj0333c	tttgattatcaaaatttactttatttaagaattttatgcTAAAATcttttA	70	1	0	0	0	absent from Dugar et al, 2013
P	302353	+	Cj0334	tatcttagatatttaaaaaaaaataaagatttaaacgaTATAATttcgttA	70	1	0	0	0	-
P	303066	+	Cj0335	tcatttttattctttaattgaaattcataaattttctacTATAATtttacA	70	1	0	0	0	-
P,I	305781	-	Cj0338c_1_int	tttgtaaaaaaaactagagatattatggaaaatatagTAAAATtaaaagtA	70	1	0	1	0	-
P,I	307805	-	Cj0338c_2_int	tcagagattttttagctctttgtggggatagttctgaTAATATtccaggcG	70	1	0	1	0	-
P	308491	+	Cj0339	aatttaaagatatttaagcgaaaatacttcaatttttagtCATAATatcgA	70	1	0	0	0	-
P	311270	-	Cj0341c	aaatacacaaaaatcataattttatgtttgattttttaTATAATgatattA	70	1	0	0	0	-
P	314151	-	Cj0342c_1	aacttggatttatccaagttcttttaatattattatgcTAAAATcttaaaT	70	1	0	0	0	absent from Dugar et al, 2013
S	314165	-	Cj0342c_2	ttttataaatttttaacttggatttatccaagttcttttaaTATTATtatG	70	0	1	0	0	-
AS	314805	+	asRNA_Cj0343c	tatcataataccatctttaagatttagattttttttctTATAATtaatatA	70	0	0	0	1	-
P	315020	-	Cj0343c	gttataaaaaaactaagataatacttagcttaataagaTAAAATtattccG	70	1	0	0	0	-
P	315197	+	Cj0345_TrpL	tttattttaaatttaaagcaaaatttatatttattgatTAAAATtaatttA	70	1	0	0	0	-
P,I	319579	+	Cj0348_int	ctgggattttttatgattttatcaaagatgaaaatgtTAAACTtataggtA	70	1	0	1	0	-
P	320792	+	Cj0350	aaaaataaaattttaaaacatatttttattttatatttacTATAATtttaA	70	1	0	0	0	-
AS	321998	-	asRNA_Cj0352	tactattaacaaaataactaaaattagcattactaagaTATAATttgtatA	70	0	0	0	1	-
P	324079	-	Cj0354c	ttatttctatttttatattttatttaagtttggttattgTATAAActaaaA	70	1	0	0	0	-
P	324861	-	Cj0355c	ttttttttaaagatatctaaacatttacttaagctatgaTATAATtctttA	70	1	0	0	0	absent from Dugar et al, 2013
AS	325290	+	asRNA_Cj0357c	aaaatcaatcttttaatattaggtagatgtttatatacTATAATaaaagcG	70	0	0	0	1	-
P	325863	-	Cj0357c	ctataaaaattatttttgtttatttattttcataagaTATAATttttagtT	70	1	0	0	0	-
P	325994	+	Cj0358	ttttttaataatatttatttttatttaagctctaaatgatTATTATtttaT	70	1	0	0	0	-
P	327120	+	Cj0360	tttagagcttgtttaaatttctttatcttagctttgtTATAATtgtctttA	70	1	0	0	0	-
I	329045	+	Cj0362_1_int	gatggctggacttttttatttacctcgtctttttgtgTATCATgctgaacA	70	0	0	1	0	absent from Dugar et al, 2013
I	329341	+	Cj0362_2_int	aaagtggaaaatattttagaatttataatgaatttccaacTATAATgtttA	70	0	0	1	0	-
I	330011	-	Cj0363c_int	tcacaacctatcctttaatgaaatcaaatcttaccaaagaTAATATcgctA	70	0	0	1	0	absent from Dugar et al, 2013
P	330747	-	Cj0363c	aataaaaaatttactcctattttagctaaaaattgaTAAAGTtatgtcttA	70	1	0	0	0	-
P	330786	+	Cj0364	attaaaatatttaagacataactttatcaatttttagcTAAAATaggagtA	70	1	0	0	0	absent from Dugar et al, 2013
AS	337904	+	asRNA_Cj0369c	tttgaaatgactaattcacctttaacatttgaaatattaTATAATtcactA	70	0	0	0	1	-
P	338946	-	Cj0369c	agaaagcatttaaaaattgttttagtttttatcggtTATAATccttaattA	70	1	0	0	0	-
P	339034	+	Cj0370	ttaaatgctttctaagttagaattaataagaagtgtttTATAATtatattT	70	1	0	0	0	-
P	339373	+	Cj0371	catttggtattaaattaaaaagtatttattattttttgtTAAAATttctaA	70	1	0	0	0	-
P,I	340982	+	Cj0372_int	taaaaaacctgtttttggtagagaaggtgcaaatatcagTATAATtaaagA	70	1	0	1	0	-
P,I	341648	+	Cj0373_int	agtagaattttaaacaccttaagtggtaaaaaacatggTATTATaggtttA	70	1	0	1	0	absent from Dugar et al, 2013
P,I	342901	+	Cj0375_int	tgataaacaagtgtttaatcaaaaattttttaaaaatgtaTATTATgatgA	70	1	0	1	0	absent from Dugar et al, 2013
I	345473	+	Cj0377_int	tttctacctaaaaaagcattatttgaaaaagattttgaTATAAAtattttA	70	0	0	1	0	-
AS	346115	+	asRNA_Cj0378c	atataggcttcttttacaaaatcaaaggcttttatgaTATGATaaaagccA	70	0	0	0	1	-
P,I	350459	-	Cj0385c_int	ttttgggagataatttaccaagtactatggtttttttaggTATAATaggcA	70	1	0	1	0	-
P	351366	-	Cj0385c	ttatataaaatttggcttaatattaagcaaaaaaagacTAGAATtaacccA	70	1	0	0	0	-
P	351421	+	Cj0386	taattctagtctttttttgcttaatattaagccaaattttaTATAATtttA	70	1	0	0	0	-
P,I	353218	+	Cj0387_int	acctttattttatgatgaaattaaagcaaaaaaattaTATAATgagcgttT	70	1	0	1	0	-
AS	358029	+	asRNA_Cj0391c	acaactaaaaatgcttagaaatttctaagcatttttagtTAAGCTtgaagA	70	0	0	0	1	-
P	358674	-	Cj0391c	gaatttaatgtccttataaattttttaagtcaaaagtCGATATaaattaaA	28	1	0	0	0	-
AS	358770	+	asRNA_Cj0392c	aattccttattttcaaaggaatttaatgttttattgtaGATAATaagcaaT	70	0	0	0	1	-
P	360206	-	Cj0392c	ttcagaattattgtaatcattttgtttctatttttagcTACAATaatttcA	70	1	0	0	0	absent from Dugar et al, 2013
I	362130	-	Cj0394c_int	aaaaaattttatcaatcttgaaccttattttttatttgaTACAATttatcA	70	0	0	1	0	-
P	364226	-	Cj0397c	aagctttaaattgtttaggatattttgcaatttatatgaTACAATactatA	70	1	0	0	0	-
P	364294	+	Cj0398	aaattgcaaaatatcctaaacaatttaaagctttttatgaTATAATtttcA	70	1	0	0	0	-
I	369145	+	Cj0404_int	ttttacgagttattgctttagttattttgtttttagcTATCATgatagttA	70	0	0	1	0	-
I	370942	-	Cj0406c_int	ttgataaaagttttttagctttttataaaaatacattaaaTACACTttatA	70	0	0	1	0	absent from Dugar et al, 2013
P	371638	-	Cj0406c	ttcttttataaaaatataacaaaaaaactttaacttgcTATAATtaacacA	70	1	0	0	0	-
P	371669	+	Cj0407	tacctttatttaatgtgtttgtgttaattatagcaagtTAAAGTttttttG	70	1	0	0	0	-
P	372554	+	Cj0408	aaaagtaaatatttaatctatcttaaagacttttgtaaTATAATgaaatgG	70	1	0	0	0	-
P	380850	+	Cj0414	aaaagttctattttcattactttcaaagatatacttaaaTAAAATtaagaA	70	1	0	0	0	absent from Dugar et al, 2013
P	383457	+	Cj0416	tgaaaactctcaagattataaatttttaattttcttcCGATATagtatatA	28	1	0	0	0	-
P	384680	-	Cj0418c	tattttacaaaatttatcaaatttttaagtcaaaatgcgtTAAAATtcctA	70	1	0	0	0	absent from Dugar et al, 2013
P	385166	+	Cj0420	ttttgatttttattaatgatttgttatgttttatctaaTAAAATttttatA	70	1	0	0	0	-
AS	386033	+	asRNA_Cj0421c	tttgctctaaagcgttttaaaatttttgcaatttgtttTAAAATgagtttG	70	0	0	0	1	absent from Dugar et al, 2013
P	387024	-	Cj0422c	ttgaatatttcaagtgtttttaataaagaaattttaatgTAAAATtttttA	70	1	0	0	0	-
S,I	389638	+	Cj0426_1	ttgttttcaaatttggagctaaaaatagaaaaaaatgaTAAAATcgctttG	70	0	1	1	0	-
P,I	389864	+	Cj0426_2	aatttaaagatctagatgaaatccgtaagtgtttaggTAGAATgctttttA	70	1	0	1	0	-
P	390549	+	Cj0428	aaacattaatttttacataaaaaGGaacgcttttTGCTtgtatagtttttG	54	1	0	0	0	-
P	391708	+	Cj0430	tatttgtatgatttgcattgatattttaagtttaattttgTAAAATtttcA	70	1	0	0	0	-
AS	392152	-	asRNA_Cj0430	taaaaataaaatattaaaagatttatcaacaaataatacTATAATcaataA	70	0	0	0	1	-
P	402233	-	Cj0433c	tttctctcttttataagaatttttttggttagattttacTAAAATtaaacT	70	1	0	0	0	-
I	402339	+	Cj0434_int	agcaaaaatgcgttttaattattacagatggaatagggTATAATaagaatA	70	0	0	1	0	absent from Dugar et al, 2013
P	405091	+	Cj0437_up	atcttaattaatattaactttttgttatttttttaaggTATAATcattccG	70	1	0	0	0	-
AS	405851	-	asRNA_Cj0437	acaccactactaatagcatcatctaaacaagaatgcatTAAAATatgaccT	70	0	0	0	1	-
I	406157	+	Cj0437_int	cttagagcaggacttggttttgaagatcctgagatgaTACAATttcacccA	70	0	0	1	0	-
P	409766	+	Cj0441	gtataatgaaaaactataaatattttaagctttttatagTAAAATacgctT	70	1	0	0	0	-
I	413585	+	Cj0444_int_1	ttataaccgatgatttgatttttactacaggtttgcgtTATATTtatagcA	70	0	0	1	0	-
I	413726	+	Cj0444_int_2	ataaaactccttctgccaagcagttgacaaatggatatTATAATtatgccA	70	0	0	1	0	-
I	414029	+	Cj0444_int_3	ataccaaaacttacaatggttttagcctaaattcaagtTATACTtttatgG	70	0	0	1	0	absent from Dugar et al, 2013
P	416506	-	Cj0449c	ttttattattttttaagctaaaaatatcttttaatagtgTAAAATaccttA	70	1	0	0	0	-
P	416871	-	Cj0450c	aaactataaattatggaatattttaagcttaattttgaTAAAATctccatT	70	1	0	0	0	-
P	416953	+	Cj0451	attccataatttatagtttttttaatatataagtcgaTAAAATattatttA	70	1	0	0	0	-
P,I	417373	+	Cj0451_int	aaatccacatactcctattgattctattaaacacatgcTAGAATttgtagA	70	1	0	1	0	absent from Dugar et al, 2013
AS	418392	-	asRNA_Cj0452	gcctgttacacaagctcccgtcatttatgttttaattaTACACTttaaatA	70	0	0	0	1	-
P	418415	+	Cj0453	aaactgcacgtataaagcaaaaataaatatttaaagtgTATAATtaaaacA	70	1	0	0	0	-
AS	421515	+	asRNA_Cj0456c	taaaaaatctaaacctctatattcttcaaaaagctcgcTATAATattctaC	70	0	0	0	1	-
P,I	422128	-	Cj0457c_int	cacttagagctgcatttaaagttttagaacaaaatgaCGATATagttatcA	28	1	0	1	0	-
AS	422317	+	asRNA_Cj0457c	gtgggagatcatgacataggcttttttatttttttgtcTATAATgtctaaA	70	0	0	0	1	absent from Dugar et al, 2013
P,I	423801	-	Cj0459c_int	ttttgaaaaaaaaggagtaagcatttatcatagaaccgTAAAATacggacT	70	1	0	1	0	absent from Dugar et al, 2013
P	424032	-	Cj0459c	ttatatccttaataagtttaattaaaagtaaaatttgcTAAAATtatagaT	70	1	0	0	0	-
P	424090	+	Cj0460	ttttagcaaattttacttttaattaaacttattaaggaTATAATttttatC	70	1	0	0	0	-
P	426422	-	Cj0461c	attaaaataattatagcatttaaaatataaattatgcTATAGTttcgcttA	70	1	0	0	0	-
P	426470	+	Cj0462	cataagcgaaactatagcataatttatattttaaatgcTATAATtattttA	70	1	0	0	0	-
AS	426629	-	asRNA_Cj0462	aaaaagcgcaaaaagaacaatcaatacaacaaacattggTATAATtaataT	70	0	0	0	1	-
AS	429913	-	asRNA_Cj0464	tgtaatatcttttttaaaaggcatttgtttaataaagcTAAAATttaaaaG	70	0	0	0	1	-
P	430983	-	Cj0465c	tcttaacttatgttaaatttaatttatcttatttttgcTATATTaacgccA	70	1	0	0	0	-
P,I	431609	+	Cj0466_int	agaacttaaaatttcagaacttattgatacaaaaaaaggTAGAATtgaaaT	70	1	0	1	0	-
P,I	433752	+	Cj0469_int	aaagcgaaagagcaaagaaatttttaaatttatttgatTATCATaatataG	70	1	0	1	0	-
S,I	437723	+	Cj0475_int	gtcttggtaaagtaagtttttccaaagaacaattatggGATAATgttagcA	70	0	1	1	0	-
P	437895	+	Cj0476	tatgaaataagagttgcttttttgcaactcttttgtttTAAAATaaacatT	70	1	0	0	0	-
I	440716	+	Cj0478_int	ggttttgaagtgcgtgatgttcacgcgacacattatggTAGAATttgtccA	70	0	0	1	0	absent from Dugar et al, 2013
AS	447838	+	asRNA_Cj0480c	ttttttctctaaaagctttattagagcaataaattagaTAAGATatactaA	70	0	0	0	1	-
P	457196	+	Cj0491	aattatttctagtttatatttttgtaagtaaattttagaTATCATccaaaG	70	1	0	0	0	-
P,I	461220	+	Cj0496_int	caaatgcaagaaattcacttaagatttaggttaaaaagtTATGATatttgA	70	1	0	1	0	-
P	465345	+	Cj0501	atatttcttaaatttatatttttttaaatcattttaaaTATAATtatctcG	70	1	0	0	0	-
P	469545	-	Cj0505c	tatcataccaaaattactttaaattaagtaaaactaaaaTACAATaaacaT	70	1	0	0	0	absent from Dugar et al, 2013
P	469598	+	Cj0506	tttattgtattttagttttacttaatttaaagtaattttggTATGATatgT	70	1	0	0	0	-
AS	476291	+	asRNA_Cj0509c	cggcgttgcaaggctgcatctttttcaaaatatttacgaTATTCTtttaaA	70	0	0	0	1	-
P	477260	-	Cj0509c	tttactcaattaacttgacattatatgactaaagttaTATAATagcaagtC	70	1	0	0	0	-
P	477739	+	Cj0511	aatttaaatttatttacgaatttttaagcaatttttatTAAAATttactcT	70	1	0	0	0	-
P	482978	+	Cj0518	ataaatctttaaatttactttagaatttgtattttttgcTAAAATaccacT	70	1	0	0	0	-
I	488132	-	Cj0525c_int	atcaaaccttttatctttacaacagccttaagacttggTAAAATaaaaatG	70	0	0	1	0	absent from Dugar et al, 2013
P,I	489937	-	Cj0527c_int	ttgatgcaagctctaaattaagttaaaggtaaattatggCATACTtaagtG	70	1	0	1	0	-
P	490416	-	Cj0528c	tatttttatacaaaatagttaaattGGaacagtattTGCTtgttaatattA	54	1	0	0	0	-
P,AS	491292	+	Cj0530	aatattactcatctgatatttattttgctttaaatatgtTATAATttgagA	70	1	0	0	1	-
P,AS	491505	-	Cj0529c	tttttgctcgtacaattaattttttatctaatttaataTATAATtgttccA	70	1	0	0	1	-
P	494044	+	Cj0531	actttaaacttactcttgcatttttttttatttgtaaTATACTtaaaaatG	70	1	0	0	0	-
P,I	499058	+	Cj0534_int	gctaaatttattaaagaaaatattagcaaacctgtggTAGCATtcattgcA	70	1	0	1	0	-
P	502198	+	Cj0539	taattattttaatttagctacttttaacgattaaaatttTATAATcaaaaA	70	1	0	0	0	-
P,I	502591	+	Cj0540_int	ttagcatctgaaccaacttttgattatacttataaattTATACTtaaaaaA	70	1	0	1	0	absent from Dugar et al, 2013
AS	504163	-	asRNA_Cj0542	attgctccactatcttcaaaaatatcagctttttcaagTAAAATatctttA	70	0	0	0	1	-
P,I	505118	+	Cj0542_int	tacacacgcctactgtaaatttgaaacatttacaaggTAAAATgcaaagcG	70	1	0	1	0	-
P,I	507041	+	Cj0544_int	ttggttttggtaattttttatttttcatacttttgagTATGATttttggtG	70	1	0	1	0	-
AS	507096	-	asRNA_Cj0544	taagcaaaaaccctgcgataacaaaagaaaattgtgtTAACATatcctttA	70	0	0	0	1	-
AS	509288	-	asRNA_Cj0546	tgttgcgcatgagcgggatattttgcatcgatttttgcTAAGATaagattA	70	0	0	0	1	-
S	510080	+	Cj0547_1	aattgagatttattttaaaattttGGcacagttttTGCTtattattttttT	54	0	1	0	0	-
P	510149	+	Cj0547_2	ttttctttataagtgttcataaatttataaatttgtCGATATaagcttttA	28	1	0	0	0	-
P	513453	-	Cjp11_RNaseP	attattttatttgatgaaaaaataagtaaaattacgtTAAAATccaaattT	70	1	0	0	0	RNaseP
P	513542	+	Cj0551	aaataaaataattttattgtgatatcaatcaaaatttgaTAAAATtgtttT	70	1	0	0	0	absent from Dugar et al, 2013
P	514272	+	Cj0552	aaaatatttttttaaacttttcttcaatttaaaatttcTATAATatttctA	70	1	0	0	0	-
AS	516926	-	asRNA_Cj0554	atttagcaacaaatttactcatcttatgaaattttttaTAAAATatccacA	70	0	0	0	1	-
P	517044	+	Cj0555	agattttgtttttatgctttgaaaaatatattttttgaTATTATaagcccT	70	1	0	0	0	-
I	522278	+	Cj0559_int	taaagtaaattttaccgatggtacaagcgatatttatgaTAGAATcatttA	70	0	0	1	0	absent from Dugar et al, 2013
I	524725	-	Cj0561c_int	ctctttcattccttttatcggtgcagaactttactatggTAATCTtatagA	70	0	0	1	0	-
P	525005	-	Cj0561c	aaacttaatttttttataaatatttaatgtaatattagtTACAATtataaA	70	1	0	0	0	-
P	525089	+	Cj0562	ataaaaaaattaagttttataatttaagtttttttagaTAGAATttttagA	70	1	0	0	0	-
P,I	526191	+	Cj0562_int	tcgcactttcacaacttaatcgtggcttagagcaaaggGCAAATaagcgtC	70	1	0	1	0	absent from Dugar et al, 2013
AS	526653	-	asRNA_Cj0563	gtgtatcaaattttctttctggcttggataatttttcgTATAATttttttA	70	0	0	0	1	-
P	527407	+	Cj0565	aatttcacttcccccttgactggggggggggggatttgaTAAAATacaaaG	70	1	0	0	0	-
AS	528700	-	asRNA_Cj0566	ccgtattgatctaatattattttaatgataacttttaTATAGTtttctttA	70	0	0	0	1	-
I	530520	+	Cj0569_int	tacaaatacttttgaattacaagggGGaaattttatTGCTaaaatattttG	54	0	0	1	0	-
AS	530782	-	asRNA_Cj0567_2	ttatcttttggtatacattctttccattcttttttgtggTAAAATttagcT	70	0	0	0	1	-
AS	531005	-	asRNA_Cj0567_1	atatttttctaattttttattatctatttttccattattaTATAATatatA	70	0	0	0	1	absent from Dugar et al, 2013
I	532938	+	Cj0571_int	taagcaattatcaaatcattgataaagatgaaacaagcTATACTttaagcA	70	0	0	1	0	-
P	533297	-	Cjp13	ttataacttaaattgcttgacaaataaattaaaattcatTATAATcacacT	70	1	0	0	0	-
P	533352	+	Cj0572	gattataatgaattttaatttatttgtcaagcaatttaagtTATAATtttA	70	1	0	0	0	absent from Dugar et al, 2013, weak signal
P,I	535931	+	Cj0574_int	cacaacttttaaagaatggcatgaaactttaaagcgtTATAATgaactttA	70	1	0	1	0	-
P,I	536895	+	Cj0575_int	taggtggacttgatgccgttttgaaagcttataatggTACTATtgcaaatA	70	1	0	1	0	-
P	540172	-	Cj0579c	gctttatatctctcatcttaaatttaagttttttaagTAAAATatttattA	70	1	0	0	0	-
P	541348	+	Cj0581	tttaatgtattttaataaaaatttgatttgatttaggtTAAAATtatatcC	70	1	0	0	0	-
I	542235	+	Cj0582_1_int	attgatacaaaagcgataaaatcagaacttcaaaatggTAAAATagttgtT	70	0	0	1	0	absent from Dugar et al, 2013
S,I	542720	+	Cj0582_2_int	aattttttctgttttagcaaatgaaaatattaatgtagaTATGATtatacA	70	0	1	1	0	absent from Dugar et al, 2013
P,I	542956	+	Cj0582_3_int	cttttaaagctttagctgatgaggggattaatatcggTATGATttctactA	70	1	0	1	0	absent from Dugar et al, 2013
I	549981	+	Cj0590_int	atagagaaaatttagaactttgtggcaatttattggcTAAAATtttacctA	70	0	0	1	0	-
P	551199	-	Cj0592c	aatgaagaaaaataatttatcgttgctttatacaagtttgcTAAGATattA	70	1	0	0	0	absent from Dugar et al, 2013
P	553151	-	Cj0595c	aatcaattatatctaaacttggtttaaagctaattaacTAAAATtaaaaaA	70	1	0	0	0	-
P	553204	+	Cj0596	tttaattttagttaattagctttaaaccaagtttagaTATAATtgattttA	70	1	0	0	0	-
I	556767	+	Cj0599_int	ctgtttgtttttattttgctaataggtgctattgttgTAAAATatgttttA	70	0	0	1	0	-
P	559819	-	Cj0601c	tatatggatagcttataagtttttaaagttatttttaggTAAAATaattcT	70	1	0	0	0	-
P	562292	+	Cj0604	tttcctttatttttaacttcaattataatttattatggTAAATTtactttA	70	1	0	0	0	absent from Dugar et al, 2013
I	562406	+	Cj0604_int	aaagaatgaaatttatgtttctgttaaaagaaagaaaagTACAATagaatA	70	0	0	1	0	-
I	563252	+	Cj0605_1_int	agaatgcaaaagctggttgaaaatttagcactaaagtacTATGATaaagtA	70	0	0	1	0	absent from Dugar et al, 2013
I	563522	+	Cj0605_2_int	gaaaaaactaatctaagctatgcttcaaaaattgatggTAAGATgcatgcA	70	0	0	1	0	-
P	564447	+	Cj0606_1	atagaattaaaaattcacaaaaaattcacaaaaaatgagTAAAATttaatC	70	1	0	0	0	-
I	567958	+	Cj0608_int	taattctttaaatttaagctatgagcttgatatttatggTAAATTaagagA	70	0	0	1	0	absent from Dugar et al, 2013
AS	568297	-	asRNA_Cj0608	caggacttaaggttttaaaatcatttaaagataaagtttTAAAATactctA	70	0	0	0	1	-
P,I	570247	-	Cj0610c_int	ttttatcaacactaagctattttttagtgtcaatgatgAATACTcagcttA	70	1	0	1	0	absent from Dugar et al, 2013
P	573073	-	Cj0612c	actatcaaaaaatttagcttgtttttaaaaaaataataTATCATtataaaA	70	1	0	0	0	-
P	573199	+	Cj0613	aaaataaaaaatgtttccaaaatgtttccaagttttttTAAACTtccattA	70	1	0	0	0	-
I	576444	+	Cj0616_int	aaatcgatggtttagtggaaattaaaggaaaagatgtTAAAAAtcaagatG	70	0	0	1	0	-
P,I	577528	+	Cj0617_int	gttttttaccatttaaaaatgaatatcaaaattttggTATAATgcaagctA	70	1	0	1	0	-
P	580302	+	Cj0621	tttaggcaaagagagaaagaatttttaagttaaaaatgtTATATTtatagT	70	1	0	0	0	-
AS	581770	-	asRNA_Cj0621	actgacaatttttaagatgttttaaagtatttttaagtAAAGATttatgtT	70	0	0	0	1	-
AS	587533	-	asRNA_Cj0627	tttagcttggttgttaaatattaaaataataatatcgaTAAAATatttacT	70	0	0	0	1	absent from Dugar et al, 2013
P	587562	+	CjNC20	atttggcgtttttgttacaatagtaaatattttatcgaTATTATtattttA	70	1	0	0	0	absent from Dugar et al, 2013
I	591144	+	Cj0628_int	aatatcaatcctaaagtagaagctgaggctagatttggTAATATaaaagtA	70	0	0	1	0	-
P	591313	+	CjNC5	atacccatacaggatttgctcagtttaattatctttggTAATCTtataaaA	70	1	0	0	0	absent from Dugar et al, 2013
P	591456	-	CjNC21	ttaatcgtattaaaataatttaaaatgattgtattgtTATAATctttgttG	70	1	0	0	0	-
P,I	592523	-	Cj0631c_int	aatcatggaagcggatatagttatggcaaaaatttatgcTAAAATcacccA	70	1	0	1	0	-
AS	594344	+	asRNA_Cj0631c	cattgttaagatagtatttgtttttgtgttctttaatgaTATGATtagttA	70	0	0	0	1	absent from Dugar et al, 2013
P	594461	-	Cj0631c	attatagcaattaaagtataaatttcatattttttttaTAAACTttatgtA	70	1	0	0	0	absent from Dugar et al, 2013
P	594519	+	Cj0632	agtttataaaaaaaatatgaaatttatactttaattgcTATAATaataccT	70	1	0	0	0	-
P	602269	-	Cj0640c	ttatatcaaatcttagcaaagcaaaagaataaaaatacTATAATtttgctC	70	1	0	0	0	-
P	602326	+	Cj0641	attatagtatttttattcttttgctttgctaagatttgaTATAATtttttA	70	1	0	0	0	-
P	604744	+	Cj0643	cttatttaagaattaagcggattttttattttgctatgtTAAAATatataA	70	1	0	0	0	-
P,I	609425	+	Cj0648_int	gaggctaaaaatttgaaagcttatgagagtaatactagTATAATtaaggcA	70	1	0	1	0	-
P,I	610133	+	Cj0649_int	taaatgagcttggaagcaatcaaaaactttttggtgaTAAAATaatagtcG	70	1	0	1	0	-
P,AS	613202	-	CjNC12	ttgaaaaaagaacaaaagccatcttttaagatacttttgtTAACATagatA	70	1	0	0	1	absent from Dugar et al, 2013
P	616483	-	Cj0654c	aaaatatttaaaaatattgtaatttaattatttttctatTACTATtagttA	70	1	0	0	0	absent from Dugar et al, 2013
P	622645	-	Cj0665c	aaaatagcaagtaaaaacttttctttaatgaaatttggaTACAATtttatA	70	1	0	0	0	-
P	622768	+	Cj0667	gtaagcaaattttgttccaaaaattgattttttttgcTAAAATtgcttttA	70	1	0	0	0	-
P	625520	+	Cj0671	atttttagaaatattattctttaatttaaaaatgtgaTACAATaataactG	70	1	0	0	0	-
AS	626800	-	asRNA_Cj0671	atcaaattgtatagtagccaaatcgcttggataagttggTAAAATataatA	70	0	0	0	1	-
P	627106	+	Cj0672	taaaattagtattaatcaaaatataagcttaacaaggaTAGAATaaatccT	70	1	0	0	0	-
I	629627	+	Cj0677_1_int	gattaaaattttagttggagctggggaaagttttttagaTAAAATgatcaA	70	0	0	1	0	-
P,I	631002	+	Cj0677_2_int	ttgcttttaagaaatttgagtatttatggtttaggtggTATGATagcaccT	70	1	0	1	0	-
P,I	631641	+	Cj0678_int	ggatttttggggaagaaaaggttaatgttttagctgtTAATATagctattG	70	1	0	1	0	absent from Dugar et al, 2013
AS	635315	+	asRNA_Cj0680c	ggatataggcttcaggttgataataatcataataagataTAAAATattccA	70	0	0	0	1	-
P	635671	+	Cj0681	ttaattgacaataaaaacctaaatttaaatttttttctgcTACAATatcaA	70	1	0	0	0	-
AS	637686	-	asRNA_Cj0684	gcaacttggacaattttgctctattaaagaagtataatTACAATaatgacA	70	0	0	0	1	-
AS	638501	+	asRNA_Cj0685c	atatgattatttatctttgtatattttttcaaattcttTATAATatttccA	70	0	0	0	1	-
P	639915	-	Cj0685c	ttttaactttttattgctttaattaaagtttatttttgaTAATATatttaA	70	1	0	0	0	-
P	639972	+	Cj0686	tattatcaaaaataaactttaattaaagcaataaaaagtTAAAATttgatA	70	1	0	0	0	-
AS	641453	+	asRNA_Cj0687c	gtgtagttgtttgaactattggtttgaaagcctatatTAGAATaagcattG	70	0	0	0	1	-
P	641848	+	Cj0688	cattttcgtcctttaaaatatgaatttttatttttctttgtTAAAATtagA	70	1	0	0	0	-
AS	641960	-	asRNA_Cj0688	tcacagggcaataaattgcgatatttttgtaaattttgcTATAATttttaA	70	0	0	0	1	-
I	647467	-	Cj0690c_int	ttgaaattatactagaaaaacataagtattttaaaagTAAAATcagtcttA	70	0	0	1	0	absent from Dugar et al, 2013
AS	648266	+	asRNA_Cj0690c	ataaatttatttttgtcgtaaatttttgtaattttagtTAAAATatctctA	70	0	0	0	1	-
P	648415	-	Cj0690c	attttcataaataagcacaagtctttaaagttttttagaTATAATttaaaA	70	1	0	0	0	-
P	648510	+	Cj0691	gaaaatgattttttagttggaattaattttctttggaTAAAATtttaattA	70	1	0	0	0	-
AS	649495	+	asRNA_Cj0692c	gtttttgtattttagtttctgttttttgaattttttctaTAGAATttgtaA	70	0	0	0	1	-
P	650903	-	Cj0693c	gttctttaaattttatgatttttacaatgaaatttagtTATAATtatagtT	70	1	0	0	0	absent from Dugar et al, 2013
P	651019	+	Cj0694	aaaattttataattaaactccacttaaacacttctacgaTACAATatctgG	70	1	0	0	0	-
P,I	653831	+	Cj0695_int	aaatctgatttttttgatgaaaatttgcaagaaaatgaTACAATtgcaatA	70	1	0	1	0	-
P	655176	+	Cj0697	tatttttctttgtttttaaaagttGGaacactcttTGCTtttatagttatA	54	1	0	0	0	absent from Dugar et al, 2013
AS	657478	+	asRNA_Cj0699c	tagcagtttgactaagtccactgtatccatctttatcgTAAAATaaatttA	70	0	0	0	1	absent from Dugar et al, 2013, weak signal
P	658359	-	Cj0699c	aaaaatatattaattaaatcttaattaaaaattttatgaTATAATtttatA	70	1	0	0	0	absent from Dugar et al, 2013
P	658498	+	Cj0700	aataaaaatttatatttttgttttagataaaattgatTATAATtttgagcA	70	1	0	0	0	-
AS	661794	-	asRNA_Cj0704	tttttaaatcaaaacccaaattttcaagacttttaagaTATAATtcttgaA	70	0	0	0	1	-
P,I	663079	+	Cj0705_int	atgtttagcaaaagacttgaaaaatttgccgctacaagtTATAATaacagT	70	1	0	1	0	-
P,I	664894	+	Cj0707_int	aatgtatatttttgtgaaaaattaaaggatttaaatgaTAAAGTtcattaT	70	1	0	1	0	-
P	665755	+	Cj0709	aaatttagatttttaaagccatttaagaaaaaattttgTATAATgcaaggT	70	1	0	0	0	-
P	667160	+	Cj0710	tagaagacagttttaaattttatttataaatactttttaTAGTATctataA	70	1	0	0	0	absent from Dugar et al, 2013
P,I	667826	+	Cj0712_int	ttataaaaaacaccaaagaaatgttaaagattaagcatTATAATgcaaacA	70	1	0	1	0	-
P,I	668817	+	Cj0713_int	ttttatactccttcagagtttttaaagggtaatcacgcTAGAATtgcaagT	70	1	0	1	0	-
P	669371	+	Cj0715	attatttatttgattttaattattaataatactcttgTATAATattccttG	70	1	0	0	0	-
P	671797	-	selW (not annotated)	aattttacaaaaaggcaaaaattcagccaaaataaacTATAATaaaatctA	70	1	0	0	0	-
P	671908	+	Cj0718	tttagggtcaatttctttcaaattcagcgagaaaaattTATAATttttatC	70	1	0	0	0	-
I	673765	+	Cj0718_int	agtaatcaataatgcgatcaagcttattaaaaagcgtTACAATaaagacaT	70	0	0	1	0	-
AS	673782	-	asRNA_Cj0718	caaagtatttccactttgtatggttttataaactttgcTATCATttacatC	70	0	0	0	1	-
P	677004	-	Cj0720c	ttttttatatttcttaagctttaaaatagcaaaaaaatgaTAAAATattaA	70	1	0	0	0	-
P,I	677502	-	Cj0722c_int	ttataatcgtgcttttatagctaaatttacaaatatgcgtTATGATaaaaA	70	1	0	1	0	-
P	681372	-	Cj0726c	acattttagaaacaagttaatttttaagcaaacaaggtTATAATtttaaaG	70	1	0	0	0	-
AS	685408	-	asRNA_Cj0730	aattggctataaaggtaacaacaagcatgataatagtTATAATgatgcttA	70	0	0	0	1	absent from Dugar et al, 2013
P	688703	-	Cj0734c	attgatccagacttaattaaatataaatttaaaataagTATAATtttaaaA	70	1	0	0	0	-
P	688882	+	Cj0735	taaaattttatttaagaatatattaatataaaatttgtTAAATTttcattA	70	1	0	0	0	-
AS	694594	-	asRNA_Cj0742	ttgccgaaggatggccacttaattgacaataataagcTATAATgtttgttA	70	0	0	0	1	-
P	703019	+	Cj0748	gctctagttaggtatttgacataatcagtaattttttaTAGAATacctatG	70	1	0	0	0	-
P	707581	-	CjNC22	tgaattgattgtctagttttttaaaggtataagatatTAAAATaaaaaacC	70	1	0	0	0	absent from Dugar et al, 2013
P	707802	+	Cj0757	ttttatatttatacttgacaaaataacactcaatgttgTATAATatatctA	70	1	0	0	0	-
P	711296	+	Cj0760	ttaacaataaaataaaattaatctaaaaactttttagaTATAATcttaatA	70	1	0	0	0	-
I	716511	-	Cj0764c_int	aatggtaaagtttgtatcaattacgagaaaaaacctgcTATTATtgatatA	70	0	0	1	0	absent from Dugar et al, 2013
AS	716925	+	asRNA_Cj0765c	ctctttgaatcttttcttctttttgttctaaaatagtTATAATtctttctA	70	0	0	0	1	-
P	720167	-	Cj0769c	tacaaagccttctaaaggctttgttaaacttataaaagcTAAAATactatT	70	1	0	0	0	-
AS	720829	+	asRNA_Cj0770c	tttgcatctaaatctttttcatttaaagcgatgttaggtaTATTATagtcA	70	0	0	0	1	-
P	722739	-	Cj0772c	gagattatatctccttttaagataaatataagtttttttaagTAAAATttA	70	1	0	0	0	absent from Dugar et al, 2013
P,I	723812	-	Cj0774c_int	tggcaagaactctaaatatagactttaacatagtttggggTAAAATagaaA	70	1	0	1	0	absent from Dugar et al, 2013
AS	723849	+	asRNA_Cj0774c_1	tttccattcagtttttctattttaccccaaactatgtTAAAGTctatattT	70	0	0	0	1	-
AS	724144	+	asRNA_Cj0774c_2	taatcccaaattcagcattgattttagatataagctcTAAAATattttttG	70	0	0	0	1	-
P	728404	-	Cj0776c	aatataaaaatttaaaattactttatattagattatagTACAATgctaaaA	70	1	0	0	0	-
P	728484	+	Cj0777	gtaattttaaatttttatatttttaagtaattttttttTATAATtttaacT	70	1	0	0	0	-
P	730544	+	Cj0778	agcagggctttgcaagggagagttaactatagattgaTACAATttcctttA	70	1	0	0	0	-
P	732153	+	Cj0780	ttttattaaaatttcaagagatttttatactccatttttTATAATaagatG	70	1	0	0	0	-
P,I	737600	+	Cj0784_int	tttgatttgaaaaattggaagatgttgaaaaactatgaTAAAATgcataaA	70	1	0	1	0	absent from Dugar et al, 2013
P,I	740286	+	Cj0789_int	attttagcaaaagatttcataaatgctggattttgtggTAAAATtcttggT	70	1	0	1	0	-
P	742456	-	Cj0791c	aaattttatatttttccttttataaagcatttttatagTATAATtttagcA	70	1	0	0	0	-
P	742472	+	Cj0792	tctgaaatttgcaaatacaatccttataaaaatttgcTAAAATtatactaT	70	1	0	0	0	-
AS	743947	-	asRNA_Cj0793	aatggcactttcacactcttcttttaactctaaaagatTAAAATttaaagC	70	0	0	0	1	-
P	744431	+	Cj0794	aatattttcttttcaccccaaaacGGaacagatctTGCTtatattattttA	54	1	0	0	0	-
AS	745658	-	asRNA_Cj0794	ctttcactgcttgctttccaaccattagcttttacttgaTTAAATtctctA	70	0	0	0	1	-
AS	748239	+	asRNA_Cj0798c	agagagcatttttcttcctaaaatacgctaaattttatgTATAATttagcG	70	0	0	0	1	TSS not in CDS
P	751718	-	Cj0800c	aagagaactattttaactaaaattgattaaaaattgacTATAATtacattC	70	1	0	0	0	-
P	751766	+	Cj0801	aagaatgtaattatagtcaatttttaatcaattttagtTAAAATagttctC	70	1	0	0	0	-
P,I	753129	+	Cj0801_int	ctaatatcaaagaatttggttttaagaaattttttgcttTAATATctattA	70	1	0	1	0	-
P	756388	+	Cj0804	aagcaaagaaaaaacaaagcccagctttagttaattttagtTAGAATttcA	70	1	0	0	0	-
I	756592	+	Cj0804_int	atgatgagagtttaaggcaaaatttacttggacttgattttAATAATcctG	70	0	0	1	0	absent from Dugar et al, 2013
P,I	759564	+	Cj0806_int	agacttcctctttgttctccaagtaaggaaaattttgcTAAAATtgaagaA	70	1	0	1	0	absent from Dugar et al, 2013
I	759890	+	Cj0807_int	gtggattttgatagagtggattattttatctcaaatgcTATCATttcaggA	70	0	0	1	0	-
P	761365	-	Cj0809c	ttgccaatccataaagcttgccttttaaaaatttaatgTATAATtatattT	70	1	0	0	0	-
P	761379	+	Cj0810	attttttgcctctttaataaaaaatttgccttaaataaaTATAATtatacA	70	1	0	0	0	-
P	766669	+	Cj0817	tgaaataaattgctaataacaaaataagataaaactagTATAATttttttA	70	1	0	0	0	-
P	768798	-	Cj0820c	tcctaatacccttaaactagtttttagtcatcaaaagaTAAAATttaaatT	70	1	0	0	0	absent from Dugar et al, 2013, weak signal
P	768877	+	Cj0821	aactagtttaagggtattaggattttaactttaaactgcTAAAATagtctT	70	1	0	0	0	absent from Dugar et al, 2013
AS	772530	-	asRNA_Cj0824	aattctctcttggtaagagatggaaataaagtttcacTAAAATaaatttcA	70	0	0	0	1	absent from Dugar et al, 2013, weak signal
P,I	773349	+	Cj0825_int	ttttttttagaattaaagcaataaaagagcaagaacttgcTATGATacccT	70	1	0	1	0	-
P	776786	-	Cj0829c	tttgaattcactttagttaattttttaatcatttaagaTAAAATaccaaaA	70	1	0	0	0	-
P	776863	+	Cj0830	aaaattaactaaagtgaattcaaaaaatgaaaaaagtgttaTAATATagcA	70	1	0	0	0	-
P	784698	-	Cj0835c	tataataaactttaaacattttttatccttcaaagagcTACAATtataatA	70	1	0	0	0	absent from Dugar et al, 2013, weak signal
P	784713	+	Cj0836	gcataaaagacattttctactccttaaatattttttatTATAATtgtagcT	70	1	0	0	0	-
AS	791545	+	asRNA_Cj0843c	tttttactgattttatttttttctaaaagcctataaaTATAATaatccttA	70	0	0	0	1	absent from Dugar et al, 2013
P	793245	-	Cj0845c	ataaccaagtaaaattaaatatccgtataaatttttctgtTATAATaagcT	70	1	0	0	0	-
P	793305	+	Cj0846	aacagaaaaatttatacggatatttaattttacttggtTATAATacttttA	70	1	0	0	0	-
I	794532	+	Cj0847_int	tcctaaaatgatacaaaaagttattaatgaaaattatgTTAAGTattttaA	70	0	0	1	0	absent from Dugar et al, 2013
AS	795693	+	asRNA_Cj0849c_1	ttttcatagatggtttttctaaattcaatattttctgcCATAATattaatA	70	0	0	0	1	-
AS	797029	+	asRNA_Cj0849c_2	aagaactttgatttaaaatttgcttattttcatttttgcTAGAATtaataA	70	0	0	0	1	-
P,I	799028	-	Cj0851c_int	aatttatcaaaaattattcattttaaagttctaaaagaCGATTTaaagccA	28	1	0	1	0	-
P,I	799688	-	Cj0853c_int	aatttgaaacaggctttatatgttcaaaaatggatgaTAAAATtatagatA	70	1	0	1	0	-
P	801288	-	Cj0854c	ccttctataaatttaatcacttttttaaagtaaaaattgTATCATattaaA	70	1	0	0	0	-
P	801310	+	Cj0855	tttcaaagtttcaccttgttaatgaagttttaatatgaTACAATttttacT	70	1	0	0	0	-
P	805512	-	Cj0858c	aacaagcttgattatattttttcaaaagtttaagaatgcTATAATgatgcA	70	1	0	0	0	-
P	806007	-	Cj0859c	attattttaaattatagtatatttttttaaaataatgtCGATTTagtgtaA	28	1	0	0	0	-
P	806052	+	Cj0860	atatattacactaaatcgacattattttaaaaaaatatacTATAATttaaA	70	1	0	0	0	-
AS	809350	+	asRNA_Cj0863c	gtgcggcaagttttaatttatcattatcaaaatgagtgTAAATTcttgagG	70	0	0	0	1	-
P	810377	-	Cj0863c	ctttttcctaaaaaagcttttttttactaagttaatacTAAAATacctttT	70	1	0	0	0	-
P	810910	+	Cj0864	ataaaattttttaagaatatttttattttaatattttTATAATagttattA	70	1	0	0	0	-
AS	812080	-	asRNA_Cj0865	gacatcctattttaagagtatcttaaaacgacttgattTAAACTagctatA	70	0	0	0	1	-
I	812484	+	Cj0866_int	tatttttggactttatccttcttatagtaaaggtaagtTATACTaaaaccG	70	0	0	1	0	-
P	813647	+	Cj0872	cccaaatttatttttgggtttatttattttttttaaaTAAAATtatctttG	70	1	0	0	0	-
P	815365	-	Cj0876c	tgtaattaggttttattgactttttctaaataaagtctTATACTgaatttA	70	1	0	0	0	-
P	815519	+	Cj0878	gaacttatatatttaaagcaaaaataaagttttttcgcTATAATaaaatcT	70	1	0	0	0	-
P,I	817662	-	Cj0882c_int	ttgaaccgcagcttagaaaattcattgctgatatttgtTATAATtttagcA	70	1	0	1	0	-
AS	819418	+	asRNA_Cj0882c	accatatttccaccaacaacaaattctccaaatgctgcTATAATctcactC	70	0	0	0	1	absent from Dugar et al, 2013
P	820179	-	Cj0883c	tttgtcaaaatttaagtctttttctaagaattatttatTATAATtacagcT	70	1	0	0	0	-
P	820287	+	Cj0884	aaaaaagataaattcagtttattttttgctttttaagaTAAAATtacagtT	70	1	0	0	0	-
P	823609	-	Cj0886c	caacttagcttattaaattatatgtaaaattttttatggTATAATttggcT	70	1	0	0	0	-
I	823750	-	Cj0887c_int	acacgcacatcatttttaagcgttaatgtccaaagtaTAAAATcaaatgtG	70	0	0	1	0	absent from Dugar et al, 2013
AS	824243	+	asRNA_Cj0887c	cagtagcttgtgaatctttcatgagttgttgtatttgggTATAATctgcaT	70	0	0	0	1	-
P	825931	-	Cj0887c	ataaaattatataatttaaatttttGGaacagttatTGCTtttgtttattA	54	1	0	0	0	-
P	826048	+	Cjp16	tactttttatttttaaagtattttttagcctaaaaaagTATAATtttagcT	70	1	0	0	0	-
AS	832009	+	asRNA_Cj0892c	gcatcaaaatataaggtaaatttttctgctgctggggTAAAATctcttgtA	70	0	0	0	1	-
P	833903	-	Cj0893c	aaaataaaaaaacttaacactaattaaagaaaaataaggTAAAATcaatcA	70	1	0	0	0	-
I	834632	-	Cj0894c_int	ttggaaaatatacaagctttaagtaatgaaaaaaaggcTATTATaagaacT	70	0	0	1	0	-
AS	835386	+	asRNA_Cj0895c	ttaagcaaaatattttttaaaataatttgagatttaggTAAAATaatagcT	70	0	0	0	1	absent from Dugar et al, 2013
P	839449	-	Cj0897c_1	aagtttggtttttatgctgaatttaaaatagtttttaaTAGAATtagaacT	70	1	0	0	0	-
S	839503	-	Cj0897c_2	tttcttgcattatttatccttttttattgttggtttgaTACAATtatatcT	70	0	1	0	0	-
P	840665	-	Cj0900c	atatctttgaattttctctaaagatttaaaaaaatgtgtTAGAATttcccA	70	1	0	0	0	-
P	840735	+	Cj0901	ttttaaatctttagagaaaattcaaagatatttctaTAAAATctttttttA	70	1	0	0	0	-
I	840813	+	Cj0901_int	ttgaatcagaaaaatataagaatttttgttttttttgtTATTATtattttA	70	0	0	1	0	-
AS	842394	+	asRNA_Cj0903c_1	ttaaaactttatttactataccacctaaaagcaataaagaTATAATatttG	70	0	0	0	1	absent from Dugar et al, 2013
AS	843298	+	asRNA_Cj0903c_2	aaaagctccaaaaaaatgtgagcctaaggctttttttaTATAATaagctgG	70	0	0	0	1	-
P	843745	-	Cj0903c	caaataaaatcataaagtcctttttataaaaattatgtTAAAGTaaaattT	70	1	0	0	0	-
AS	845369	+	asRNA_Cj0906c	tctatcttaacgtataaaattttatcgcctctaaaccgaTAGTTTttagtG	70	0	0	0	1	-
P	846300	-	Cj0906c	ttgttaatataattaatattttttaagaaaaaaaatatTATAATcacaaaC	70	1	0	0	0	-
P	846380	+	Cj0908	aaatattaattatattaacaatgcagccttatttatgaTATAATttttacA	70	1	0	0	0	-
P	846940	+	Cj0909	ttttcaaaattttatattcaaataaaaatattttttgaTATAATgaacaaA	70	1	0	0	0	-
AS	847635	-	asRNA_Cj0910	tatacatatttaatccataaattttaattcctaagttgtTATAATttcctA	70	0	0	0	1	-
P	849758	-	Cj0913c	aaaagctgttttttacttgatattgttttttaaatatgcTAAAATtaggcG	70	1	0	0	0	-
P	851688	-	Cj0914c	atatctctcatttttactccttattttaaaaaatgaatTATAATtaaaaaA	70	1	0	0	0	-
P	851709	+	Cj0915	ttattcatacttttattctcctttttaacttttttaatTATAATtcatttT	70	1	0	0	0	-
I	853154	-	Cj0917c_int	gaaattactactttaaccacaaatataggagagtatacTATACTttcaagA	70	0	0	1	0	-
AS	853179	+	asRNA_Cj0917c	tagcaaaagtcggggctccccctgttcttgaaagtatagTATACTctcctA	70	0	0	0	1	absent from Dugar et al, 2013
P	854494	-	Cj0917c	ctaaacatctttctatacaatttaatctataaatctgcTATTCTttgaaaA	70	1	0	0	0	absent from Dugar et al, 2013
P	855599	-	Cj0918c	tttttaaatttacagcagtttttaacattttttttatTAAAATcttttgtA	70	1	0	0	0	-
AS	856584	+	asRNA_Cj0920c	tttttaattaaatttaccatttgatttgtcatcggtggTAAAATaattctA	70	0	0	0	1	-
P	858665	-	Cj0922c	ataagttacattttgaagtagttttctttatttaatgaTAAAATaatttcA	70	1	0	0	0	-
P	860162	-	Cj0924c	ttgttttaaaaataagctttatttttctttatatatgtTAGAATcatgtgA	70	1	0	0	0	-
P	860252	+	Cj0925	ttttaaaacaaagaaaagctgtttttatgatttaatatgaTAAGATtaggT	70	1	0	0	0	-
P	872315	-	Cj0935c	aatttgattgttttcaataaagcttaaaagtttttttgcTTTAATaatatT	70	1	0	0	0	-
P	872433	+	Cj0936	tttttgtaaatttcaataaaaataaagatacttttggtTATAATtcgaatT	70	1	0	0	0	-
I	876112	-	Cj0938c_int	tctaaatggtatattaaaatttttcttgataaatttggTATTATtcctgtA	70	0	0	1	0	-
P	877621	-	Cj0938c	tatagataattttcctaaaaactgataaattcttttgTAAAATaagcgctA	70	1	0	0	0	absent from Dugar et al, 2013
P	878057	-	Cj0939c	gtccgctgcgccatcttgcttggtaacaattttataagTATAATttacaaA	70	1	0	0	0	-
P,AS	878078	+	CjNC19	tttttttccttagctctattttttattattttgtaaatTATACTtataaaA	70	1	0	0	1	absent from Dugar et al, 2013
P	878783	-	Cjt04	aaatgatttaaaaaagcttgacaaatagagctaattttggCATAATcacaT	70	1	0	0	0	-
AS	879207	+	asRNA_Cj0940c	taaatatttcagctaagtaagcagcagaaaaacatgaTAAAATaataactC	70	0	0	0	1	-
P	883451	-	Cj0942c	ttttatgtcattctagctaattttaattaaataatcgtTATAATgatagcT	70	1	0	0	0	-
AS	883867	-	asRNA_Cj0943	taggatatgctttgaatttgctcttgattgagtttaattgTATAATttatA	70	0	0	0	1	-
AS	884033	+	asRNA_Cj0944c	attccgatgtttttaaggcaaaaattccgcaaaattatgaTATAGTtcgcT	70	0	0	0	1	-
P	886130	-	Cj0945c	aacaagatttcataatcaaccttttagaaaaaatagtTATAATtaaagccA	70	1	0	0	0	-
P	890281	-	Cj0949c	aggcaatcttcttaaatttgacaaaagtctaaaaaatgaTACAATtataaT	70	1	0	0	0	-
P,I	890825	-	Cj0951c_int	ttctgcttcaagttgcagatgagttaaaaatagtgtgtCATAATcttgaaA	70	1	0	1	0	-
P	892406	-	Cj0952c	tttacacataattcaataaaaattaaataaattatgtgTAAAATatttccG	70	1	0	0	0	-
AS	894112	+	asRNA_Cj0954c	tgaaatttctctacgccgattttaagctcttcttcgcTAACATtgtttgcA	70	0	0	0	1	-
P,I	894950	-	Cj0955c_int	atgaaaaaatgatttttgatgagagtgcaagtcgtgcTATAATagggcttA	70	1	0	1	0	-
P	901529	-	Cj0961c	ttactcttaatcaaaagcaatttataagtaagattaagaTAAAATacaagT	70	1	0	0	0	-
P	901608	+	Cj0962	aattgcttttgattaagagtaatttttaaattcttttgaTAAATTttgaaA	70	1	0	0	0	-
P,I	902482	+	Cj0963_int	aaatgtttttgtaatggaaaatttgatgatttttcgcTACAATcttgcttA	70	1	0	1	0	-
AS	903044	-	asRNA_Cj0964_1	ttactttgatttcagctctttgtcttaaaagataggcTATGCTtgaatttA	70	0	0	0	1	-
AS	903619	-	asRNA_Cj0964_2	attagcaatgataaaattttctctatctccttgttgtgtTAAACTtaaaaA	70	0	0	0	1	absent from Dugar et al, 2013
P	904302	-	Cj0965c	taatataaactaaaaagcgatatcaaagaatttccgttgTATAATctaatG	70	1	0	0	0	-
AS	904604	-	asRNA_Cj0967_1	atttggtttaggattgttatatattaaagtaatattgtTAATATattgttT	70	0	0	0	1	-
I	904640	+	Cj0967_int	atgctaagagttctaaacaatatattaacaatattacttTAATATataacA	70	0	0	1	0	-
AS	906620	-	asRNA_Cj0967_2	gtatgacttcaaaaggggagttgtgttgattttattggaTACAATaagatA	70	0	0	0	1	absent from Dugar et al, 2013
P	910700	+	Cj0976	tgcatatgagatttatattgccataaaagcttttaatgtTATAATttagcA	70	1	0	0	0	-
P	911634	+	Cj0977	atacgcattaaaatataaattctttttattttttgcCGATATtgaattttA	28	1	0	0	0	-
P,I	912620	-	Cj0979c_int	aagttgaaattatttataaaaataaagatacttatggTAGAATtgttgctA	70	1	0	1	0	-
P	912998	-	Cj0979c	tttctataacattttgcattttatctcctttgttttgaTAAAATtatggcA	70	1	0	0	0	-
P	913013	+	Cj0980	tttttaatcattttgcctttaaattttaaaaaatatgcCATAATtttatcA	70	1	0	0	0	-
P	916464	-	Cj0982c	tttagtttgtttcaaatgcattatttataattttaagTATAATtaactttG	70	1	0	0	0	-
AS	918106	-	asRNA_Cj0984	ttctaaaatataagcttgactttttttatctaaagcttTAAAATtaagatA	70	0	0	0	1	-
P,I	919874	-	Cj0987c_int	attatgagtgctttttggagtattacctttgttatacTATCATttaatctA	70	1	0	1	0	-
P	920976	-	Cj0987c	aaaataattaaagataataaatatcttatttttttatgtTATATTttaatA	70	1	0	0	0	-
P	921114	+	Cj0989	ctttttgaaaatttatatataagtttaaagataaaaaaacTAAAATacaaA	70	1	0	0	0	-
AS	922494	+	asRNA_Cj0991c	tgcatttttcttgcatggcaaggatcgtgataagtaatgcTATAATtaaaT	70	0	0	0	1	-
P	927184	+	Cj0996	ttctaaatcttttaaacatttttttgtcctttttttgcTAAAATcttaacA	70	1	0	0	0	-
P	928956	-	Cj0998c	ttattttagaaaattttattttattaatcaactaagaaTATAATttaattC	70	1	0	0	0	-
AS	931009	-	asRNA_Cj1000	ttttttctttttaaggtataaaatttacgctttaggtCGATATtttttaaT	28	0	0	0	1	absent from Dugar et al, 2013, weak signal
S	931134	+	Cj1001_1	aaaatttgaaaaaatattcaaatcataaacataataacCGATTTatatagA	28	0	1	0	0	-
P	931165	+	Cj1001_2	taataaccgatttatatagaaagttaagcaatttttagaTAAAATccaaaG	70	1	0	0	0	absent from Dugar et al, 2013
AS	936229	+	asRNA_Cj1005c	ataaaattcccaaaagcatacataaaaccataaaagatgcTAAAATtatcT	70	0	0	0	1	-
P,I	937825	-	Cj1007c_int	cttttgatagcaatcttgacaaagctcaagaaattgtgGAAAATattgttA	70	1	0	1	0	absent from Dugar et al, 2013
AS	939574	+	asRNA_Cj1008c	aagaaacttttttcatcaattttttctataaaatcaagTATACTataatcA	70	0	0	0	1	-
P	940131	-	Cj1008c	ttttcataccagtagaataaataattaattaaatgtgaTAAAATaaatgcA	70	1	0	0	0	absent from Dugar et al, 2013
AS	940433	+	asRNA_Cj1009c	aatactcctccatatctgtagtattttgagaatttggatTATAATaatatA	70	0	0	0	1	absent from Dugar et al, 2013, weak signal
P,AS	941539	+	Cj1010	cctttttcaaaacaaagcctttctaagaaatgctttgcTAAAATaccatcT	70	1	0	0	1	-
P	941577	-	Cj1009c	tgccattccatctttatgctttaatttaaattccatttgtTATAATttccT	70	1	0	0	0	-
AS	942312	-	asRNA_Cj1010	atcttcaggcgttcctacgcccattaaatatcttggaCGATTTtcatctaG	28	0	0	0	1	-
P	943527	+	Cjp21	aaataagcaaaattttgcttattttaagaatatttataTATAATtttaacT	70	1	0	0	0	-
AS	944723	+	asRNA_Cj1013c	tttcgcttaaatgcgcaaccattaatacaacaccagaTAAAATagaagttA	70	0	0	0	1	-
I	946204	-	Cj1013c_int	agctataaaaatgaaagtaaagaattttatatttttgaaTATAATaaaccT	70	0	0	1	0	-
AS	948661	+	asRNA_Cj1015c	agaaattcaaccgaacctgaactaggtttatagttacctgtTATAATattA	70	0	0	0	1	-
P,I	954087	-	Cj1022c_int	gttttttattgcaagttatgatgttttaaaagttatatttTATACTtataA	70	1	0	1	0	-
P	956591	-	Cj1024c	cttaaaaaaaagtaaattcaaaattaagcgcaaattggaTACTATagtagA	70	1	0	0	0	-
AS	956652	+	asRNA_Cj1025c	atccaatttgcgcttaattttgaatttacttttttttaaGATAATaaattA	70	0	0	0	1	-
P	957593	-	Cj1026c	agatttgcaataagtttaaagttGGaacgcttatTGCTttttattttactA	54	1	0	0	0	-
S,I	958008	-	Cj1027c_int	gtggggtgacggctattaagtttaaagagaaaaatgaCGAATTagtaggtG	70	0	1	1	0	-
P	960245	-	Cj1027c	tttgctcttgttttagctgatgcaaaagtttaatatgcTATAATcaaaacT	70	1	0	0	0	-
P,I	961158	-	Cj1029c_int	aaaaggttttaaatgctaaagggaaaaagttatttgtCGATGTgaattttA	70	1	0	1	0	-
P	961500	-	Cj1029c	aatttaaaacttggcttgaaatttgcttgtatttttaaTACAATtttaaaA	70	1	0	0	0	-
AS	961987	+	asRNA_Cj1030c	atcaaaactcgcataaccttttgttaaggactttaattTATCATaaaaatC	70	0	0	0	1	-
P	963418	-	Cj1030c	taatatactttatataaatttcaattaaagttttttataTAAAATaaaatT	70	1	0	0	0	-
P	963479	+	Cj1031	atataaaaaactttaattgaaatttatataaagtatatTAAAATatcaaaA	70	1	0	0	0	-
AS	968551	+	asRNA_Cj1034c	attaaattaaccaaaatgattaatttaatttttttaagTATTATtcttatA	70	0	0	0	1	-
P,I	969400	-	Cj1035c_int	attttgtaaaaaagtgtcaatctttatcttataaagcCGATTAtacacctA	28	1	0	1	0	-
P	971788	-	Cj1037c	aaattaaattttttgctaagtttttgtaaggaaaatttgcTAAAATtaacA	70	1	0	0	0	-
P	971858	+	Cj1038	ccttacaaaaacttagcaaaaaatttaatttattttagtTATAATaaaacT	70	1	0	0	0	-
P,I	972821	+	Cj1038_int	ctgaagaaataggacttttaggtcttggggttatttgcTATATTtatcttT	70	1	0	1	0	absent from Dugar et al, 2013
P,I	975248	-	Cj1041c_int	gaaggtaatattttatggattcctaagatggtagaaggTAAAATattcaaA	70	1	0	1	0	-
AS	981298	+	asRNA_Cj1048c	ttggttccatatatagcctcgccttcttcatcacttgtTAAAATaagactC	70	0	0	0	1	absent from Dugar et al, 2013
P,I	982319	-	Cj1050c_int	atttatgaaaaagatgtgaatttagagcgatattttgaTAAAATctatatA	70	1	0	1	0	-
P	982968	-	Cj1050c	aatcttgcaaaaatatttattttcttaaagcatttttcgcTAAACTttgtA	70	1	0	0	0	-
P	990880	-	Cj1054c	aaaataggatttatattttctttttagtaaaaaagtgcTAAAATttagccT	70	1	0	0	0	-
I	991680	-	Cj1055c_int	gtagatgagattatagatgaaaatattttaatgaaagagTATAATggagcA	70	0	0	1	0	absent from Dugar et al, 2013
P	999554	-	Cj1061c	tatagccaaaaacaaagtagaaattaaagctaatttgagTAGAATttaagA	70	1	0	0	0	absent from Dugar et al, 2013
AS	999871	-	asRNA_Cj1062	aattctgctttatctggaaccaaggtatcatcttttaagaTAAGATtatcA	70	0	0	0	1	absent from Dugar et al, 2013
P	1001190	+	Cj1064	aatatcaaactataatattttttgattaagctttgcatttTATAATtaatA	70	1	0	0	0	-
S	1002532	+	Cj1067_1	ttcttttttgtatttttactaagtctttgcttaaattttaTACAATtttgA	70	0	1	0	0	-
P	1002545	+	Cj1067_2	ttttactaagtctttgcttaaattttatacaattttgatTATAATtttacA	70	1	0	0	0	-
P	1005092	+	Cj1070	aaaaccttaagtattcaagactaattaagtatattttgaTATAATctagtC	70	1	0	0	0	-
I	1006747	-	Cj1073c_1_int	aaataattattgatcctaaagttaatgtttatgatagtTATAATattcatA	70	0	0	1	0	-
I	1008208	-	Cj1073c_2_int	atgagttttttgttttaacagatcttgagcaaaaattagTAAAATtaataG	70	0	0	1	0	absent from Dugar et al, 2013
P	1009488	-	Cj1074c_1	ttttattataattttagaagaacataattataaaatcgtTAAAATatataT	70	1	0	0	0	-
S	1009520	-	Cj1074c_2	aatcattccaaaattttaaattatttaattaattttatTATAATtttagaA	70	0	1	0	0	-
P	1009599	+	Cj1075	aatttaaaattttggaatgattattgcttattttatgtTAAAATattaaaC	70	1	0	0	0	absent from Dugar et al, 2013
AS	1010309	-	asRNA_Cj1076	ggtgtggttgaagccttgtatttagctgctgtattgggTATTATtctaacA	70	0	0	0	1	-
P,I	1010325	+	Cj1076_int	ttgaaaaactacaaaccatcaaagctcaaaattatgtTAGAATaatacccA	70	1	0	1	0	-
I	1017402	-	Cj1085c_int	aaaaaagagtttgttgctatagagtatcaaaattctgaTAAGCTtttattA	70	0	0	1	0	-
P,I	1019963	-	Cj1088c_1_int	atttttcaaattttaaatacattaaagcctattattgaTACAATacaaatA	70	1	0	1	0	-
I	1020891	-	Cj1088c_2_int	agttgagaattttttagctcaaaaaagtataaattacgaTAAAATtgatcG	70	0	0	1	0	-
P,AS	1028108	-	Cj1094c	aattgcaataaaaaagacttttattattttaaaaatgaTAGAATtagtgtT	70	1	0	0	1	-
P	1029434	+	CjNC14	aaaattttaattttaaagtaatttaagttattttatatTATAATtctgtcA	70	1	0	0	0	absent from Dugar et al, 2013, weak signal
P	1030836	-	Cj1096c	aatttttaatttatcaagctttgataagtttatttggaTACAATtgtggtT	70	1	0	0	0	-
P	1030921	+	Cj1097	tgataaattaaaaattctctaaaattaagcaaaagttagtTAAAATcaacT	70	1	0	0	0	-
AS	1034284	-	asRNA_Cj1099	ataaagataagagttcttctttttttaacttatctttaaTAAAATcaaatA	70	0	0	0	1	-
P,I	1037268	+	Cj1101_int	agcggaaaagaggaaaagcttaatattaattttggtggTATAATgcgtgtA	70	1	0	1	0	-
S,I	1037934	+	Cj1102_1_int	gcaaatttgtttataataatgagaaaagcttaaatgtgtTAAAATacattA	70	0	1	1	0	-
AS	1038042	-	asRNA_Cj1102	aagatattttactgtattttctttaatattaattatgcTAAAATatttttC	70	0	0	0	1	-
P,I	1038095	+	Cj1102_2_int	aaatattttagcataattaatattaaagaaaatacagTAAAATatcttctA	70	1	0	1	0	absent from Dugar et al, 2013
P,I	1039037	+	Cj1104_int	attaaatgatttatttactccttgtgcaactttatatccTAAAATgaagtC	70	1	0	1	0	-
AS	1039410	-	asRNA_Cj1105	agctaaagcaagggtagcttttactttattttttgtgtTAAAATaaagatC	70	0	0	0	1	-
AS	1039837	-	asRNA_Cj1106	atcttcaaaatgtgtaagtcctataatgataaatttgcTAGAATtattttT	70	0	0	0	1	-
I	1041403	+	Cj1108_int	acttttgataaaaataaacccctaagtcgccgttttgcTAAAATaaatgtA	70	0	0	1	0	absent from Dugar et al, 2013
P	1044540	-	Cj1110c	taatataattttaagtaaataatactatataaatatgaTATAATtttaaaA	70	1	0	0	0	absent from Dugar et al, 2013
P	1045615	-	Cj1112c	attataaaaatttatcatttaaaattgaaattttaattaTATAATataaaA	70	1	0	0	0	-
AS	1046688	+	asRNA_Cj1114c	aacgattaaaatcaagctttttaaagctaggatagcgTATATTacttaccA	70	0	0	0	1	-
P,I	1047260	-	Cj1115c_int	atcaatggctctataagtttacttttaccaaaagatacTAGAATtcacatA	70	1	0	1	0	-
P,I	1049887	-	Cj1117c_1_int	ttagaaaaagatattaaaaaccatttagaagataatgcTATACTtattttG	70	1	0	1	0	-
S,I	1050104	-	Cj1117c_2_int	tcttggttgtggtagtggaattttgggtattattatggCAAAGTttggttG	70	0	1	1	0	absent from Dugar et al, 2013
P	1051049	-	Cj1118c	ttaaaattttttagcttgattaataaggctaaaaagggTAAAATaaaactA	70	1	0	0	0	absent from Dugar et al, 2013
P	1055001	-	Cj1121c	agaatttaaatatttgaatctttgtaaatttttttaggTAAAATagagtcA	70	1	0	0	0	-
I	1055483	-	Cj1122c_int	ctttttagtcttaaagcaaatgtaaattctaaaaatagTAGGATtataaaA	70	0	0	1	0	-
AS	1056899	+	asRNA_Cj1125c	ttaattaccctatcataaagttttaaataacgctgtgcGATTATattttcA	70	0	0	0	1	-
P,I	1061262	-	Cj1128c_int	taaaaatcaacgctcctgctttgatattactcattttaagTATAATtccaA	70	1	0	1	0	-
P,I	1062501	-	Cj1129c_1_int	aggagatggacagttaagacaagaacttgaatataaggTAAAATctttagG	70	1	0	1	0	absent from Dugar et al, 2013
I	1062750	-	Cj1129c_2_int	tttttgtgatgctttaagtgtgcttggaagcagtgaTAAGGTgtattatgA	70	0	0	1	0	absent from Dugar et al, 2013
P	1065910	-	Cj1131c	aatttcaaaagttcgatcttaagtatttaagaaaatatatTAAAATttatT	70	1	0	0	0	-
P	1066758	-	Cj1132c	ctattttcattaaaagcctaatattttaaaatttttgcTATGATtttagcG	70	1	0	0	0	absent from Dugar et al, 2013
P	1066773	+	Cj1133	ttttttgccatttttaacctttttttaaataatttcgcTAAAATcatagcA	70	1	0	0	0	-
I	1067044	+	Cj1133_int	aaaagcctaaaaattcttcttaaagcaagaaaaaacaacTATAATgcagtA	70	0	0	1	0	-
AS	1069169	-	asRNA_Cj1135	agcataatgccttaatccatttttaagataaattttttTAGCATtacttgG	70	0	0	0	1	-
I	1070593	+	Cj1136_1_int	gtttttaagattattggcgataatccacaaaatatttaTAAAATttataaG	70	0	0	1	0	absent from Dugar et al, 2013
I	1071337	+	Cj1136_2_int	tttaaaaaagatcctttgaatttaaaggaaaaattaccTATAATtaaaccT	70	0	0	1	0	-
I,AS	1071416	+	asRNA_Cj1137c_1	tttggaaaatttggcaaaaaataaagggtattttagaTAAAATcaactttG	70	0	0	1	1	absent from Dugar et al, 2013
AS	1072053	+	asRNA_Cj1137c_2	ttttctaatttttctataacaaatggtggaaaatcaaggTAATCTtttatA	70	0	0	0	1	-
P	1072437	+	Cj1138	ttttgttgtatttgcatatatattcctaaaaagttttttgaTATAATatcA	70	1	0	0	0	absent from Dugar et al, 2013, weak signal
AS	1073130	-	asRNA_Cj1138_1	aaaaatagcgtctttaaatttcatttttttatcttttaTATAATcaaaatC	70	0	0	0	1	absent from Dugar et al, 2013
AS	1073624	-	asRNA_Cj1138_2	tatatcaaaaatatcaattcaaatggaaaaaatttttaTATAATttaattC	70	0	0	0	1	-
P	1074566	+	Cj1140	ggaaatttgactcattttagctctttatttttttttgaTATAATtatactA	70	1	0	0	0	-
I	1074894	+	Cj1140_int	aatacatagatggatttcaatttgttgataattttgaatTATACTttagtG	70	0	0	1	0	-
AS	1078620	-	asRNA_Cj1143	ttttatctacatactttgaattttttgctgcattgatagTATAATacaacA	70	0	0	0	1	-
P,I	1080162	-	Cj1146c_int	atggaagatatgaaaacaaaaataaagaaattttatggCAGAATtatcaaG	70	1	0	1	0	-
P	1080878	-	Cj1146c	aagatgtataaaaattttcataaatttcctaaactttgaTAGAATtgtttT	70	1	0	0	0	-
P	1080878	+	Cj1148	ttatgatagaaagttgtggcatatttttcctaaattttgtTAAAATaataA	70	1	0	0	0	-
P	1085255	-	Cj1152c	taaagataatgtttattttctttttaaaaaagctatatTATAATgtttttA	70	1	0	0	0	-
P	1085349	+	Cj1153	atctttaatttcttaagatttttattaaaaataaagataTATAATacctaG	70	1	0	0	0	-
P	1088284	-	Cj1155c	tgtgattttaataaaaaaatgcactttttgtcaaatttgttTATAATtatA	70	1	0	0	0	absent from Dugar et al, 2013
S	1088294	+	Cj1156_1	atgttcacatttcataatcattctttaaaaaaatatttttTATAATtataA	70	0	1	0	0	-
P	1088335	+	Cj1156_2	ataattataaacaaatttgacaaaaagtgcatttttttatTAAAATcacaT	70	1	0	0	0	-
AS	1090232	-	asRNA_Cj1157	tttaaagcttcttcttcaaatttaacattttctttaagTAAAATttctttA	70	0	0	0	1	absent from Dugar et al, 2013, weak signal
I	1090292	+	Cj1157_int	ttacttaaagaaaatgttaaatttgaagaagaagcttTAAAATttatagcA	70	0	0	1	0	absent from Dugar et al, 2013
AS	1095088	+	asRNA_Cj1164c	ttttttgcttgacattttaagatattaagctaaaaaggaTATAAAtatttG	70	0	0	0	1	TSS not in CDS
P	1095393	-	Cj1164c	acattaaaacttgttgtaaatttgtttaatatttcttttTATAATtttaaG	70	1	0	0	0	-
P	1096729	-	Cj1166c	ttttgccattttttctccttatttattttaaaatttgcTATAATtataacA	70	1	0	0	0	absent from Dugar et al, 2013
P	1098321	-	Cj1168c	gcggtgtaaaaccgctttttactgtttaatcttttaagcTACAATtttttA	70	1	0	0	0	-
P,I	1099010	-	Cj1170c_int	cttttggaacaaattttaattggttcgcatctttgggaTATTCTaatggaA	70	1	0	1	0	absent from Dugar et al, 2013
P	1101422	-	Cj1172c	aaatcataccatttaaagctttaattagcctttttagttTATACTtttaaG	70	1	0	0	0	-
P	1101477	+	Cj1173	aagtataaactaaaaaggctaattaaagctttaaatggTATGATtttaccA	70	1	0	0	0	-
P,I	1104199	-	Cj1177c_int	agatgagttaaaaaaaagacttattaagcgaaatactgaTACAATaatacA	70	1	0	1	0	-
P	1106283	-	Cj1178c	ctctttttttcttctaaggaaaggataaatgaaattatcgTAAAATagcgA	70	1	0	0	0	-
P	1109667	-	Cj1182c	ggactacatatataagtaaaaactaaacttaaatttgaTAAAATcttagcT	70	1	0	0	0	-
P	1113898	-	Cj1186c	aacttgttaaacaaagaaaaaatttattttaatttcgaTAAACTtttaacT	70	1	0	0	0	-
P,I	1115470	-	Cj1188c_int	atcattactccttaagagagattttaaatgaggcaaagTATTATcattacA	70	1	0	1	0	-
P	1117133	-	Cj1188c	gttagacttaaaacgagtttgttttaagtctaaatattaTATAATctttcT	70	1	0	0	0	-
P	1119165	-	Cj1190c	aaaataattaaataagatatatttaatcttttttattgTATAATtttcacC	70	1	0	0	0	-
P	1119736	-	Cj1191c	attttgtaattcagtttgctttttgttatttattattggtAATAATtctaT	70	1	0	0	0	-
P	1119919	+	Cj1192	catataaaagaaagtatttctagatttgtttttttgtTAAAATttacgatA	70	1	0	0	0	-
I	1122118	-	Cj1193c_int	ataataaggaatataagaataatgaggggtattttttaTATAATagcattG	70	0	0	1	0	absent from Dugar et al, 2013
P	1122177	-	Cj1193c	ttagtctttgtggaatttttatttatattattttttTATAATaaatacttA	70	1	0	0	0	-
I	1123332	+	Cj1194_1_int	aaaatcgttaaaaaaacagaacttaataaaactactgaTAGAATtttctcA	70	0	0	1	0	-
I	1123702	+	Cj1194_2_int	cccatatactcataggtgctatattgggtataggagtgTATAATaaaaacG	70	0	0	1	0	-
I	1124056	-	Cj1195c_int	ttggaattcatagcgtatgcgaatttataagtctttgtTATACTtttttaA	70	0	0	1	0	absent from Dugar et al, 2013
AS	1124397	+	asRNA_Cj1195c	ctttcaaacttaaaagatcaaaaataactttatttttaTAAAATttagccA	70	0	0	0	1	-
P	1127345	-	Cj1197c	taaagttaatatttaaagcctttctaaaagaaaaaaagaTAAAATaaaacA	70	1	0	0	0	-
P	1127413	+	Cj1198	tttcttttagaaaggctttaaatattaactttaaatgcTATAATtcttagA	70	1	0	0	0	-
P	1127993	+	CjNC15	attttttaaatgattaagctttaattaatatatttttataTATGATtttgA	70	1	0	0	0	-
P	1128196	-	CjNC18	tcatttttgctccttaaattaaaattaaggataagaagaTATTTTgaattA	70	1	0	0	0	absent from Dugar et al, 2013, weak signal
P	1134067	-	Cj1204c	tggatgtaaattttcattaaaatataagtaagattttgcTAAAATttcgaG	70	1	0	0	0	-
P	1136906	-	Cj1207c	attaatatgcctttaaaaaaatattatcttatgtatgtTATAATtttagcA	70	1	0	0	0	-
P	1136921	+	Cj1208	attatttatcaatcctttattattctttataaaaatgcTAAAATtataacA	70	1	0	0	0	-
P,I	1137211	+	Cj1208_int	ttttgttccatttatgcaagataaaagtttaaaaattgTAAAATtaagatT	70	1	0	1	0	-
P	1143791	-	Cj1214c	attttgaaatttgaaagctatattttactttatttttctTACAATtgcttA	70	1	0	0	0	-
P	1143826	+	Cj1215	ataatccttttttgttaagcaattgtaagaaaaataaagTAAAATatagcT	70	1	0	0	0	-
P	1149145	+	Cj1220	ttttaatttaaagtattgacaaaattcattttttatagTATGATattatcA	70	1	0	0	0	-
P,AS	1149261	-	Cj1219c	cttcacccattaaaggcttttctttagcattatctggTATAATtatgcctG	70	1	0	0	1	-
AS	1150070	-	asRNA_Cj1221	ttgaaagctctactgtcattttttctgcattagtgaTAAAATaagggcttA	70	0	0	0	1	absent from Dugar et al, 2013, weak signal
P	1153039	-	Cj1223c	aaaaatgaaattttattaaataattgataagaattttgaTACAATgatatA	70	1	0	0	0	-
P	1153120	+	Cj1224	tttaataaaatttcatttttatttaatttatttttatcTATAATcctttcA	70	1	0	0	0	-
P	1154190	-	Cjp22	tttttgtgaaaaaacccttgacaaagttttttaatttcacTATAATcataT	70	1	0	0	0	-
I	1155287	-	Cj1226c_int	agtgaaaaagaatttgaagagcagacaaaaaattataaTAAAATggatgaG	70	0	0	1	0	absent from Dugar et al, 2013, weak signal
P	1156207	-	Cj1227c	taacggaaggattttcctttcgttataaattttagttTAAAATtaaaattA	70	1	0	0	0	-
P	1157731	-	Cj1228c	ctcaaggttttatttacaattttgtaaattttcggttttaTACTATgaagA	70	1	0	0	0	-
P	1157840	+	Cj1229	atttataaaacttgattgacttaggctaaagtttatgtTATAATttaatcC	70	1	0	0	0	-
I	1159589	+	Cj1231_int	aaccgcagtggtgcttaaaattttaaatgataatggCGATATaaatgagcA	28	0	0	1	0	-
P	1161785	+	Cj1234	ttgcaaaagtatttataagttttttaatgaaattttagtTAAAATtagaaA	70	1	0	0	0	-
P	1166558	-	Cj1237c	tacacctaaaagcatatttttcctttagaacttttttgcTATTATactatA	70	1	0	0	0	-
P	1170393	+	Cj1242	aaagttttacaaaggtataaattGGaatagaaatTGCTtgcttatttaatG	54	1	0	0	0	-
P	1170905	+	Cj1243	tatagaaaaattgaccaatttaatttatcaaattctgtTATAATtttgctA	70	1	0	0	0	-
P,I	1174264	-	Cj1246c_int	aaaaggagaatttagtctaagcattaacgataaaaaacTACAATtcttacA	70	1	0	1	0	-
AS	1176108	+	asRNA_Cj1247c	cccatatgcttttatgagaaatttaatataaattttgcTATCATcatgatT	70	0	0	0	1	-
P	1176327	-	Cj1247c	tatccgcaagcacagaagaaaattaagaaaagaaatgcTAAAATcatcttA	70	1	0	0	0	-
P	1178066	+	Cj1249	ctcttatttttaatataaaatttttataaaaataaggcTAGAATttatttA	70	1	0	0	0	-
P	1179587	+	6S_RNA	aactgatttaagacatagaaatttaagctaaattaagtTATAATttccttG	70	1	0	0	0	-
AS	1186636	+	asRNA_Cj1256c	cttagcacttttatggattttgctttctaaattttggaTAAGATttaaagA	70	0	0	0	1	absent from Dugar et al, 2013
I	1187697	-	Cj1257c_int	aaacccttatcatcgttctttttatcactacttttgtgaTACAATttggtA	70	0	0	1	0	-
P	1188360	-	Cj1257c	tatccttgagttttaattaaaaattataaaaaatatcaTACAATaaatccA	70	1	0	0	0	-
P	1188384	+	Cj1258	aagcaaagttctattgaaattttccatggatttattgTATGATattttttA	70	1	0	0	0	-
P	1188925	+	CjNC3	aacaactatatattacttctcgtttactttttaggctTATACTtctaaacG	70	1	0	0	0	-
P	1189090	+	Cj1259	ttaagtgcttcttaagaaaaaactccaaatttatgtgcTACAATtacgatG	70	1	0	0	0	-
P	1191758	+	Cj1261	aaaatcaataatttatcaaattttaaataaaattatgtAAAGATtttaaaG	70	1	0	0	0	-
AS	1193280	-	asRNA_Cj1262	aaatcatctatcataaggtgttctttagcttcttcaagTATAGTgctaaaA	70	0	0	0	1	-
P	1198385	-	Cj1267c	gagagtaagtttttaactttattttaactttctttatttTATTATttataG	70	1	0	0	0	-
P,I	1203822	-	Cj1271c_int	acattggtgttacagaaaaagctaatgatatgtatgcTAAAATtttaagtA	70	1	0	1	0	-
AS	1204647	+	asRNA_Cj1272c	taactttctttataagcatcatttaaagatgtaaaatcTAAAATtttacaA	70	0	0	0	1	-
P,I	1204767	-	Cj1272c_int	aaaaaaggtgttttagcggaatttttggcatttttagcTAAAATgcagatA	70	1	0	1	0	absent from Dugar et al, 2013
P	1207747	-	Cj1274c	tcattagcttaaattagctaaatttaatggaatttaaaaTATAATttcaaG	70	1	0	0	0	-
P,I	1209842	-	Cj1277c_int	cttttaaagtctgctagagagcttttaggaacttgtgtTATAGTggtaacA	70	1	0	1	0	absent from Dugar et al, 2013
P	1210458	-	Cj1277c	taaaatataatttttcttgaaaattaagcaaaaataaagCATAATttaaaA	70	1	0	0	0	-
P,I	1213280	-	Cj1280c_int	atttaccttgcgttaattgatttgccactaaaagaagaTAAAATtatagtA	70	1	0	1	0	-
P,I	1213863	-	Cj1281c_int	aatctaaacaaaatttgccttcagttggtaatataaagcTATAATtataaA	70	1	0	1	0	-
P	1213877	+	Cj1282	ttttccttagaggttttgataaatttaaaattttagttTATAATtatagcT	70	1	0	0	0	-
P	1215039	+	Cjp23	ataaaggctaaataaaatatttttaagcattaataagaTATAATtttatcT	70	1	0	0	0	-
P	1215338	-	Cjp24	ttttatttttgtatttaaacttaaattaaagaaaaaaagaTACAATtacaT	70	1	0	0	0	-
P	1215429	+	Cj1283	aaaaataaaattttatttcccttaaagttttaataagaTAGAATacccgcT	70	1	0	0	0	-
I	1219958	-	Cj1287c_int	gttagaggaaaataaaatgaatttaaaagaagaagcttTAAAATaccattT	70	0	0	1	0	absent from Dugar et al, 2013
P,I	1220223	-	Cj1288c_int	tgaaaatgcagtgcaaaaatttgttaacaaaaataattTAGAATtgctccA	70	1	0	1	0	-
P	1221425	+	Cj1289	ttttcgtgcattttttgccttttcttaaatttttattgaTATAATgcgatA	70	1	0	0	0	-
P	1224122	-	Cj1291c	atttttttcttttttaaagttaaatttcaagtttttttaTATAATacaagG	70	1	0	0	0	-
P	1224822	+	Cj1293	cataaccttgccaagaattttaaaataGGaacacttatTGCTttaattttA	54	1	0	0	0	-
AS	1228112	-	asRNA_Cj1295	acaagccaaaggaatgtcattggtagtgctaagggtgtgaTATAATcctcT	70	0	0	0	1	-
AS	1229739	-	asRNA_Cj1298	tatgatctcctgcaaaattgttttttttaaaatttttagTATTATtaacaA	70	0	0	0	1	-
P,I	1229886	+	Cj1298_int	attagatataaaccaaacaattctaatagaaaattatgaTACAATatattA	70	1	0	1	0	-
I	1234522	-	Cj1305c_int	ttaaacaacaaaccatgcaaatattaaaaattttaggaTATGATgtaagcT	70	0	0	1	0	-
AS	1234831	+	asRNA_Cj1305c	ataatcaccgtaactatgttccatttctcttcctaaaaTATAATttaaagG	70	0	0	0	1	-
P	1236771	-	Cj1306c	tatgagttgtcatgatttacctttttaattttttgtaaTATAATatcgatA	70	1	0	0	0	-
AS	1237905	-	asRNA_Cj1307	gattttgaataaaagcttgtttggttttttctttgtcatTATAATaccctA	70	0	0	0	1	-
P	1239980	-	Cj1309c	tcaatcaaatttaaataaaaataccatttttgtaagcTATCATagtatacA	70	1	0	0	0	absent from Dugar et al, 2013
P	1240910	-	Cj1310c	agccttgtttttgtgttttattttactaaaatttaagTATAATtgtctttA	70	1	0	0	0	-
P	1240947	+	Cj1311	ttttattgtattttaaagacaattatacttaaattttagTAAAATaaaacA	70	1	0	0	0	-
P	1245413	-	Cj1316c_1	aaatatataaaatcataaaataaaatttaattataaCGATATatatatttA	28	1	0	0	0	-
S	1245435	-	Cj1316c_2	ttttttaatttttatataatataaatatataaaatcaTAAAATaaaatttA	70	0	1	0	0	-
P	1245612	+	Cj1317	tttatataatataaatatataaattgaagaaatatataaTATAATtatatA	70	1	0	0	0	-
AS	1247509	-	asRNA_Cj1318_1	caacatacaaacataatcaggttttataccatgtttagcTAAAATaggatA	70	0	0	0	1	-
AS	1248252	-	asRNA_Cj1318_2	tcattttcttttttgtttaaatttaaatatatattttgTATATTgttaaaA	70	0	0	0	1	absent from Dugar et al, 2013
P,I	1248434	+	Cj1318_int	tttacaacctctgcgtactcaatttgaacttaatcttgcTAGAATttatgT	70	1	0	1	0	-
AS	1249096	-	asRNA_Cj1319	taaaagggcgtgcaatattgacatttaaattaaaagaatTATAATaactcA	70	0	0	0	1	-
AS	1250712	-	asRNA_Cj1320	gaattaaattttgcaacgcatcattcctttttatttgcTATTCTaacgctA	70	0	0	0	1	-
P	1252251	+	Cj1324	atattttataaaataagcaaatattaatttaatattttaTACAATctaatA	70	1	0	0	0	-
P,I	1256261	+	Cj1328_int	taaaatcataaaaacttgcctaaaaaatgtaaatttagaTACAATtttacA	70	1	0	1	0	-
P,I	1258037	+	Cj1330_int	aaattatcatccatactttagaaaaaagctttaaagcCGATTTgataaacA	28	1	0	1	0	-
AS	1261147	-	asRNA_Cj1333	tttataataagccttaagtaaaaattcattttgtttattTAAACTtaaagG	70	0	0	0	1	absent from Dugar et al, 2013
AS	1261975	-	asRNA_Cj1334	tataaaaaagtattagttgttctttttttaattcttcgcTAAAATcaaatA	70	0	0	0	1	-
I	1262340	+	Cj1334_int	aatttctcaaagaaagaagagctaaggttgaaaatgcTATCATtgtttctA	70	0	0	1	0	-
P	1269112	-	Cj1338c	aaatttttaattaaactaaaacttGGaacacttttTGCTttaatcttttcG	54	1	0	0	0	-
P	1270994	-	Cj1339c	ttttattgctaaagtataaaatatttttttgattgcaCGATATagcatttA	28	1	0	0	0	-
P,I	1279265	-	Cj1346c_int	gaggcttatcatttatatgattttaaagaaattgatgcTTTAATagaaccA	70	1	0	1	0	-
P,I	1281130	-	Cj1349c_int	attgtatcaaacaagcaaaaaatcagcctcgatgtgaTAGAATttgctgcA	70	1	0	1	0	-
P	1282299	-	Cj1349c	ttaatgtaattctaccacaaaattcgccaaaatatttTATAATttcttttA	70	1	0	0	0	-
P	1282348	+	Cj1350	ataaaagaaattataaaatattttggcgaattttgtggTAGAATtacattA	70	1	0	0	0	absent from Dugar et al, 2013
AS	1285863	-	asRNA_Cj1353	gtttaatcataatttattaccctttaatacaagatagaTAAAATatatccC	70	0	0	0	1	-
AS	1286962	-	asRNA_Cj1355	acactaggtttgtttttaaattgttgtaggtattttggTAAATTtttagcA	70	0	0	0	1	-
P	1287837	-	Cjp25	tttcctagctttttaagctaggtattatttatttttttgTATAATcatacT	70	1	0	0	0	-
P	1288472	-	Cj1356c	tttttatttaaaattcacttttgcttcactttgttttgtCAAAATatcacA	70	1	0	0	0	absent from Dugar et al, 2013
P	1290996	-	Cj1358c	gtaaatatatctttaaaattatattaaattcatctatgtTAGAATcacaaA	70	1	0	0	0	-
AS	1292128	-	asRNA_Cj1359	tgataaatttataaactggatcaaaactttcaaaaggttgTATAATgagtA	70	0	0	0	1	-
I	1292496	+	Cj1359_int	ataaacttaaattttatatgcatttaagtacgggaaatTATAATgcaagcA	70	0	0	1	0	-
P	1294094	-	Cj1361c_1	ttggaaaaattaaaataagattttagctaaaatttgcTAGAATttacattA	70	1	0	0	0	-
S	1294105	-	Cj1361c_2	ttgcttatattttggaaaaattaaaataagattttagcTAAAATttgctaG	70	0	1	0	0	absent from Dugar et al, 2013
P	1294131	+	Cj1362	aatcattaaagtttaatgtaaattctagcaaattttagcTAAAATcttatT	70	1	0	0	0	-
P	1297660	-	Cj1364c	cagtaggaaaacgtttttgaaagtatttatttttttagctTATAATaaatA	70	1	0	0	0	absent from Dugar et al, 2013
AS	1299446	+	asRNA_Cj1365c_1	ttagaaaattcagcatcataacctgcagtgtttatagTATAATaagctgtA	70	0	0	0	1	-
AS	1300182	+	asRNA_Cj1365c_2	cagccaaccaagctcttaaagattcatcataacttggTAAAATcgcatgcA	70	0	0	0	1	absent from Dugar et al, 2013
P,I	1302839	-	Cj1367c_1_int	aaaaaaattaaaaagccaatcattaaaaaagatgagtTAAAATtagacttA	70	1	0	1	0	-
S,I	1302977	-	Cj1367c_2_int	aatcttattttcatgaatttttttgaactttttgatgaTAAAATttatttA	70	0	1	1	0	absent from Dugar et al, 2013
P	1305000	-	Cj1367c	agtttatagaaaaagccaaaataaaagatatttttgtTAAGATtattattA	70	1	0	0	0	-
P	1305082	+	Cj1368	ttggctttttctataaactctttttcagtaagcaaaaatTATAATgctttA	70	1	0	0	0	-
P,I	1305748	+	Cj1368_int	ataaactttggcatgaaaaaagcaagcaaagtaatgcTACCATgctttttG	70	1	0	1	0	absent from Dugar et al, 2013
P	1312522	+	Cj1375	gtaaaacgatgttaatcaatgcttaatccatttcatagTAAAATtatcctA	70	1	0	0	0	-
P	1316342	-	Cj1377c	ttcatcttaagccttaagaaaatatttggttattttaacaTAGAATttatA	70	1	0	0	0	-
P	1316367	+	Cj1378	ccttaatctctttaaaacatcattttataaattctatgtTAAAATaaccaA	70	1	0	0	0	-
AS	1319051	-	asRNA_Cj1379	atccaataaatttgacatttctttaagcccaagttcgcAAAAATtttcacT	70	0	0	0	1	-
P	1319534	+	Cj1380	ctgaaaaaagatttttaacaaacatttagaaaatcattaTAGAATtaaacA	70	1	0	0	0	-
P,I	1321379	-	Cj1383c_int	ataaaacattttttgtgtgatttaaacaaaactatgtTAAAATtagttccG	70	1	0	1	0	-
AS	1323006	-	asRNA_Cj1385	gctcataagaatggttacttgatgtaaactttcaggacaTAAACTccaaaA	70	0	0	0	1	-
P	1325165	-	Cj1387c	aaaattttatttttaagaaatgttttaaagtataaagagTAGAATttaatA	70	1	0	0	0	-
P	1325272	+	Cj1388	atgataataaactattgacaaattattattgtagtgaTAAAATgcattctG	70	1	0	0	0	-
AS	1330500	-	asRNA_Cj1395	tttcatctgcttttaagccatcattttttaaagctatggCACAATcaataA	70	0	0	0	1	-
P	1331069	+	Cj1397	ttctttttacaagaaggataatttcattacacttttttatTATAATatttA	70	1	0	0	0	-
I	1333164	-	Cj1399c_int	gcttatagcattttaaaagcttttgaagataatatcgcTAAAATttcatcA	70	0	0	1	0	-
I	1336076	-	Cj1401c_int	taaaatgcaatcacacaagagcaagctttaaaatttatgcTAAAATtttaA	70	0	0	1	0	absent from Dugar et al, 2013
P	1338370	-	Cj1403c	aaaagtgctatcttcattaaaattttaacctttttttgTAGAATattagcA	70	1	0	0	0	-
P	1338384	+	Cj1404	ttttacagccatttaatttccttttgcaaaatataatgcTAATATtctacA	70	1	0	0	0	-
I	1340607	-	Cj1407c_int	tgtgcgagcaatttagctttttaaaggattttaattaTAAATTtggtgttG	70	0	0	1	0	absent from Dugar et al, 2013
P	1341208	-	Cj1407c	ttcatccataaattttccttcatttagtgaaattaatgTAAAATtgtagcA	70	1	0	0	0	-
P	1341222	+	Cj1408	tttttctaaagcaaatttggatagaaaagaaatttttgcTACAATtttacA	70	1	0	0	0	-
P,I	1344160	-	Cj1412c_int	aagaagcttgaatttgtttcaaggtttgatttaaaatggTATGATtacacA	70	1	0	1	0	-
AS	1344985	+	asRNA_Cj1412c	tgagaataatcttttaggttttttttaaataaatcataaTAAAATctataA	70	0	0	0	1	-
P	1345047	-	Cj1412c	aaaaagctttgattaagagagcttttaaagcaaagttgtTATAATtaaaaG	70	1	0	0	0	-
I	1346018	-	Cj1413c_int	tttttttcaaaataaaaaaatcgatgctattttaatgTATAATgattgtcG	70	0	0	1	0	-
P,I	1346391	-	Cj1414c_int	aaaacaaaaactttatgtgaaattgaagtttgtttagaTATAATgctaaaT	70	1	0	1	0	-
I	1349316	-	Cj1416c_int	atggttcatacttttttttgcgctaaagattttatgtTAAAATgcatcgaA	70	0	0	1	0	absent from Dugar et al, 2013
P,I	1349684	-	Cj1417c_int	catagaagcttttaaacataagtatgaaaatatttttggTATAATgtggcA	70	1	0	1	0	-
P	1354172	-	Cj1420c	atatttaggagaaagatttgtaaattaataaaaaaaagaTATAATtatgtT	70	1	0	0	0	-
I	1354947	-	Cj1421c_int	aaaacaaaagaatttgatttgagttatcaatttaatgaTATCATaacggaA	70	0	0	1	0	-
P	1356089	-	Cj1421c	aaaacccatctttatcattttctaatcaataattgaaTATAATtatttctT	70	1	0	0	0	-
P,I	1358329	-	Cj1423c_int	ttgacatagatttaagtaaattaaagctaaatgaaagTAAAATttgtcttG	70	1	0	1	0	-
AS	1358561	+	asRNA_Cj1423c	aaatactcttttatcacttcatatttgtatgatactgcTAAAATtacttcT	70	0	0	0	1	absent from Dugar et al, 2013, weak signal
P,I	1360723	-	Cj1426c_int	ccaaatatttatttaaattattttttaagaaaaaaatatGAAAATaatatA	70	1	0	1	0	absent from Dugar et al, 2013
P,I	1363281	-	Cj1429c_int	ggaggttagttatttaagaaaaaatttgattaatcttgaTATTATgaaatA	70	1	0	1	0	-
P,I	1366470	-	Cj1432c_1_int	cttattttaaaaacatctagaaaatggaatgttttagcTATAGTgattttA	70	1	0	1	0	absent from Dugar et al, 2013, weak signal
I	1367156	-	Cj1432c_2_int	aattatttgttcgttcgttacaaggtcaggttttaggaTATGATaaaaaaG	70	0	0	1	0	absent from Dugar et al, 2013
I	1367534	-	Cj1432c_3_int	ttatagcaagagatggttatgtattgcaaaaaatgacCGATATgttaattC	28	0	0	1	0	-
AS	1368654	+	asRNA_Cj1432c_1	acgctaccggttttaaccaaccatccactattttcatcTAAAATatatttA	70	0	0	0	1	-
AS	1369100	+	asRNA_Cj1432c_2	atcatctacataattatgtaaaacctctacatttttatTATAATtatgaaT	70	0	0	0	1	-
I	1369252	-	Cj1432c_4_int	aatttcaaaatattcattggtcatagcaaatactatagTAGTATataaatG	70	0	0	1	0	absent from Dugar et al, 2013
I	1369427	-	Cj1432c_5_int	atacaggagctttaaatagttttaaaagaatatgtgaagTATTATtgaatA	70	0	0	1	0	absent from Dugar et al, 2013
P	1370659	-	Cj1433c	gttaaaaaaaagatataaggaatataagaataagatgaTATAATatttttG	70	1	0	0	0	-
AS	1371930	+	asRNA_Cj1434c	atacaaagtatctcaatatcttttaaagtttgatttaaTATACTatcaatA	70	0	0	0	1	-
I	1374799	-	Cj1437c_int	aactggtatccgaatacaaaaaatttatatttattggaTAAAATagcagaA	70	0	0	1	0	-
P,I	1377675	-	Cj1439c_int	ggagctttggaatatagaagtttaaaatttgagcaTAAAATattaaAtttA	70	1	0	1	0	absent from Dugar et al, 2013
P	1378465	-	Cj1439c	aaaaaatatataagatatttatttttcaggtaatttttttTATAATtaggT	70	1	0	0	0	-
AS	1378549	+	asRNA_Cj1440c	tatcttatatattttttaataatatttattttaaaaatttTAAAATaaatA	70	0	0	0	1	absent from Dugar et al, 2013
P,I	1379890	-	Cj1441c_1_int	attatagatattataaaatatttacaagaatataatagTAATATtgaattA	70	1	0	1	0	-
AS	1379913	+	asRNA_Cj1441c	ctccttaaccaaaggttcgtatattattaattcaatatTACTATtatattC	70	0	0	0	1	-
S,I	1380200	-	Cj1441c_2_int	attcgtatgcaagaaaacataatttaaattcagcggaTATAATtaaggGtA	70	0	1	1	0	-
P,I	1383704	-	Cj1444c_int	ctggagcttttgtgtatgataagggcaaagatttaagaTATTATatcaatC	70	1	0	1	0	absent from Dugar et al, 2013
P,I	1386337	-	Cj1446c_int	ggtatctcataatgtagctgaaattaaagaatggtgtgaTAAAATaatttA	70	1	0	1	0	-
AS	1386394	+	asRNA_Cj1447c	ttttatcacaccattctttaatttcagctacattatgagaTACCATaatcA	70	0	0	0	1	absent from Dugar et al, 2013
AS	1387107	+	asRNA_Cj1448c	aattaaatcttaaaagttcaaaaatatgaagcaaaggatTATAATaaaatA	70	0	0	0	1	-
P	1387734	-	Cj1448c	aaaaataaatttttatgattttgtttaaaaaaatgagtTATGATtatagtT	70	1	0	0	0	-
P	1388187	-	Cj1449c	tttaaattaaaaatcggttatttttaaaaatattttagTATAATttttacA	70	1	0	0	0	-
P	1388235	+	Cj1450	attgtaaaaattatactaaaatatttttaaaaataacCGATTTttaatttA	28	1	0	0	0	-
P	1388836	+	Cj1451	agataagacagatgatagtttaaatctttacgcttaaatcaTATAATattA	70	1	0	0	0	absent from Dugar et al, 2013
P	1392561	+	Cj1455	gttttgacatttttttcctatattaaagttttcttttgaTATAATttttgA	70	1	0	0	0	-
P	1392570	-	Cj1454c	aagttcgctaaattcgtaattatccataaaatttctttgcTATAATtataT	70	1	0	0	0	-
P	1394193	-	Cj1456c	atttattgcaaaaatgatatttaaattttaaatttaggTATAGTtatattA	70	1	0	0	0	-
P	1396196	-	Cj1458c	atttttctaaaattcactagaatttaaaaggaaattttaTAAAATcacgcA	70	1	0	0	0	-
P	1396263	+	Cj1459	tttccttttaaattctagtgaattttagaaaaattttaTATAATataaaaA	70	1	0	0	0	-
AS	1398097	-	asRNA_Cj1461	gtatttgcatggatcacttctaaatttggatctatgttttTAGCATtttcT	70	0	0	0	1	absent from Dugar et al, 2013, weak signal
P	1398444	+	Cj1462	tttttactcttcttaactcacttGGaacacttttTGCTtgatctatcatcA	54	1	0	0	0	-
AS	1398676	-	asRNA_Cj1462	tggctgtaaccataacagctgcggtattttttgatttgaTATCATtaggaT	70	0	0	0	1	-
P	1399886	+	Cj1464	ttttaaaagaaaggggttaagttttttaaatttaggtCGATATggtttgtA	28	1	0	0	0	absent from Dugar et al, 2013
P,I	1400551	+	Cj1465_int	taaataaaatgtttgatatcaatgatGGaacaaataaTGCTtatggagatA	54	1	0	1	0	absent from Dugar et al, 2013
P,I	1403085	+	Cj1467_int	tgcacataaaatttccttgactttaggacttctaaagcgTAAAATatatgA	70	1	0	1	0	-
P	1413218	-	Cj1476c	caagttttcgttaaacgccttttaagagaatttatagTAAATTgatagttA	70	1	0	0	0	-
P,I	1414126	-	Cj1478c_int	gaaattgcaaaagttttagatgaaaatgaaagatatgaTACTATtcttgaA	70	1	0	1	0	-
P	1414914	-	Cj1478c	attttttataaaactcatccttttttctatcatttatgtTATAATtgcaaA	70	1	0	0	0	-
P	1415842	-	Cj1480c	atttttacttaaattaagtaaaaattaatattattttttaTACAATcacaT	70	1	0	0	0	-
P	1425751	-	Cj1490c	aattatcatttttaagaaaaaatgtataattaatattcTATAATattctcT	70	1	0	0	0	-
P,I	1426690	-	Cj1492c_1_int	aaaagataatgctggtgggattgataaagaaaatttagaTAAAATttttcA	70	1	0	1	0	-
I	1427209	-	Cj1492c_2_int	aaaaatgcaaattgccttggaaaaaaatgaaaaagatatTAAAATagcatA	70	0	0	1	0	-
P,I	1428221	-	Cj1493c_int	ttattaacttttatttataatttgtttagaatttttgcTTATATtgttttA	70	1	0	1	0	-
P	1430088	-	Cj1495c	aatttttcatttttaacattcttttaccaaaaataagcTATTATttcaaaC	70	1	0	0	0	-
P	1432470	-	Cjp26	atattgataaatttattttgtttttcattaaaaatcgcTATAATtatcacT	70	1	0	0	0	-
P	1432561	+	Cj1500	ttatcaatattctttttgacttcatattaaatttaagcTATAATctcactC	70	1	0	0	0	-
AS	1434435	+	asRNA_Cj1502c	cagctaccaataaaacacctaatttacctaaatttaaTACAATatgacttG	70	0	0	0	1	-
AS	1437361	+	asRNA_Cj1503c	ctttctctcatcagttttgcacttttggctaaaatttgaTAAATTtcatcA	70	0	0	0	1	-
P	1439066	-	Cj1503c	tttctatgatttaaaatattattttttatcttatttataTATTATttattA	70	1	0	0	0	absent from Dugar et al, 2013
I	1439590	-	Cj1504c_int	cagctttaaaggcgcaaatgttaaatcaaaaacatttagaTATAATgcttA	70	0	0	1	0	-
P	1440795	-	Cj1505c	tatttaaaatttttaaacacaaaacaagtaataaaataaTATTATttttcA	70	1	0	0	0	absent from Dugar et al, 2013
P	1443012	-	Cj1506c	ttttataattaattaatattatttttttaaaaatatgtTAAAATtagaatC	70	1	0	0	0	-
P	1444629	-	Cj1508c	ttttccatatataaatttgttatttatgtttttttgaTATAATattatttA	70	1	0	0	0	-
AS	1446995	+	asRNA_Cj1511c_1	ccataaggaactatgcctttttctatacatttagttgcTATGATattgctA	70	0	0	0	1	absent from Dugar et al, 2013
AS	1448674	+	asRNA_Cj1511c_2	tacattgttcgttccaaaaaatgctgcaaattttcttaTATAATaagcttG	70	0	0	0	1	-
P	1450118	-	Cj1514c	attttattgaaattcagtgatttttaaatcaaatagtatTAAGATaaatcG	70	1	0	0	0	-
P	1451496	-	Cj1515c	tagtaaatatttattttgaaaatttggtttaattttgtTATGATtttagcA	70	1	0	0	0	-
P	1451576	+	Cj1516	tttcaaaataaatatttactaaagttaaaaaaataatgacTATAATacaaA	70	1	0	0	0	absent from Dugar et al, 2013
P	1455167	+	CRISPR2	tagggtttattttagtccctttttaaatttctttatggTAAAATtatggcA	70	1	0	0	0	-
P	1455232	+	CRISPR3	ttggcggttgttttagtccctttttaaatttctttatggTAAAATtttccA	70	1	0	0	0	-
P	1455299	+	CRISPR4	atttaactgttttagtccctttttaaatttctttatggTAAAATctacaaG	70	1	0	0	0	-
P	1455365	+	CRISPR5	attttacagttttagtccctttttaaatttctttatggTAAAATatgagtG	70	1	0	0	0	-
P	1455498	+	CRISPR_downstream	tttcggggttttttcatgaaaaatagcaaaaattatgcTATAATctcataA	70	1	0	0	0	absent from Dugar et al, 2013
P	1459862	-	Cj1523c	aaaagtttatgtttgtttaaaaaaatgatttttgtatTATAATtatacacA	70	1	0	0	0	-
P	1460015	+	Cj1528	attttaaatgaaaaatatttattagttaaattttagcTAAAATaaaagctA	70	1	0	0	0	-
AS	1460083	-	asRNA_Cj1528	tttgaaagaaaaatacaaaaatgagattatattttagtaTATAATaagcaA	70	0	0	0	1	-
P	1462515	-	Cj1529c	agcatttttcatcttatgccttattaaaacttttttcgtTAAAATaccttT	70	1	0	0	0	-
P,I	1463115	+	Cj1530_int	aagcagattttatcattaaaaatactaattcttatgcCGATTTtaggcaaG	28	1	0	1	0	absent from Dugar et al, 2013
AS	1463407	-	asRNA_Cj1531	gcttttattattcctgcaccggttaaaaaactcatgtTAGGATttattttG	70	0	0	0	1	absent from Dugar et al, 2013
P	1465662	-	Cj1533c	taatttaaggggctttatgccccaattatacaaactaggtTATAATatccT	70	1	0	0	0	-
P	1466181	-	Cj1534c	ttaattaataataataattattatttaagaattttatgtTATAATtttaaA	70	1	0	0	0	absent from Dugar et al, 2013
I	1467398	-	Cj1535c_int	atcgtattaatgatgaggtaaaaagtggagatatagggTATTATcatcttA	70	0	0	1	0	absent from Dugar et al, 2013
P,I	1468524	-	Cj1537c_int	aattctttatactccaggtttgccaaaaactagaagtggTAAAATaatgaG	70	1	0	1	0	absent from Dugar et al, 2013, weak signal
P	1470406	-	Cj1537c	attattttttaaatttgtatttaatacaaataaactcttaTATAATgtttA	70	1	0	0	0	-
P	1472221	-	Cj1539c	tataaatttatataaaaaaatattttagcataattatgcTAAAATtacttA	70	1	0	0	0	-
P	1472261	+	Cj1540	ctttttaaaataagtaattttagcataattatgcTAAAATatttttttatA	70	1	0	0	0	-
P	1473207	+	Cj1541	tttcaaaacttttagcttatttaaaattcttctttagaTATAATaaaatcA	70	1	0	0	0	-
AS	1475730	+	asRNA_Cj1544c	ttgaaaatttaatctaagcttttttgccataaatattgaTAAAATatataG	70	0	0	0	1	-
P	1477223	-	Cj1545c	actttattttctgtattgaaaatgatattatgctaagtTATAATtgtatcA	70	1	0	0	0	-
P	1477238	+	Cj1546	gtatatttttcatttttatccttttttaaattttatgaTACAATtataacT	70	1	0	0	0	-
I	1480760	-	Cj1549c_int	tgatagtaagtataagccgaagcgtagctataaaactaTATGATgaaatcA	70	0	0	1	0	absent from Dugar et al, 2013
P,I	1482755	-	Cj1550c_1_int	atagtagatgcagttaatattatacttaagtataaacaaTACAATacgatA	70	1	0	1	0	-
I	1483481	-	Cj1550c_2_int	agaatagtacttttatctttaatgcaatatattacagaTAAAATtacaacA	70	0	0	1	0	absent from Dugar et al, 2013
I	1489032	-	Cj1555c_1_int	aatttgaagtgaatgccaacaatgaaagtaaaatcagcTATAGTgattatG	70	0	0	1	0	absent from Dugar et al, 2013
I	1489396	-	Cj1555c_2_int	ctttttgaacttgattctaaagatctgatagattttgaTATTATtattgaC	70	0	0	1	0	-
P	1490183	+	Cj1558	atatatcaatatatattaatttattaatttatacatgtTATATTttttggA	70	1	0	0	0	-
P,I	1491110	+	Cj1560_int	aaacaaatgtttaaaatgaaatttttatttttatttgtTATGATtattttA	70	1	0	1	0	-
P	1491988	+	Cj1564	ttaagataaaaataaaaatttattttatttttttgtgaTAAAATaatagcC	70	1	0	0	0	-
AS	1492313	-	asRNA_Cj1564	aacctaaataaacatttagtgcatttatactatgacgaTAATATttcaatA	70	0	0	0	1	-
I	1493935	+	Cj1564_int	ctactaaagataatgttgaaattgctaatgaatcagcTATTATttctagtA	70	0	0	1	0	absent from Dugar et al, 2013
AS	1495348	+	asRNA_Cj1565c	cttggaatatcttttccaaaatattcaggattggctttTAAAATggtattA	70	0	0	0	1	-
P	1496400	-	Cj1565c	gcacttttgttatattgttaatgttataagagttttgcTATAATtattttA	70	1	0	0	0	-
AS	1498109	+	asRNA_Cj1567c	atcgctcctaaaataatcaccaaacctgccaacaaagcgTAAAATaaattA	70	0	0	0	1	absent from Dugar et al, 2013
P,I	1507499	-	Cj1576c_int	ttccaaatgatttaaaagattatgaagatcttttagatGATAATagaattT	70	1	0	1	0	-
P	1509856	-	Cj1579c	aatattttttaatataagtttcaatatagaaagtttagagTAAAATaaagA	70	1	0	0	0	-
P	1514560	-	Cj1584c	tatccccccatagagcttgtggcttcttattttttatttTATAATtctttA	70	1	0	0	0	absent from Dugar et al, 2013
P	1517436	-	Cj1585c	aaaaatataaatttaaaattatctttaaattattaaattaTATAATtgatA	70	1	0	0	0	-
P	1517544	+	Cj1586	attttaacacaagtcaatttttttctcctttttaagataTAAAATatctcT	70	1	0	0	0	-
P	1519661	-	Cj1587c	aaaagataaaataaaattttgataatcactcttaaaatgtTATAATtaaaA	70	1	0	0	0	-
P	1521015	-	Cj1588c	ccttaaatttttagataatattttggaaatgattatagTATAATaaaaacA	70	1	0	0	0	-
P	1521930	+	Cj1590	attactaaaaattaagtaaaaattttaataatttttgcTAAAATtatagcC	70	1	0	0	0	-
P	1522215	+	Cj1591	gatataaataatctaagttatttaaaagctaattttagaTAAAATtagagT	70	1	0	0	0	-
S,I	1524593	+	Cj1595_1_int	ctctagaagctatgtataaacaattatcagtatttgaTAAAATtaccaatG	70	0	1	1	0	absent from Dugar et al, 2013
P,I	1524701	+	Cj1595_2_int	tgcaaaacattacagatttaaatttaagtgctagaagtTATAATtgtcttG	70	1	0	1	0	-
P	1525413	+	Cj1597	attttctaaaacccttgctaaaaattcaactacttatgcTAATATaagttT	70	1	0	0	0	-
I	1531047	+	Cj1603_int	aaggaacacaatttaaaaaccataaagatatgggagaTATCATagagcttG	70	0	0	1	0	absent from Dugar et al, 2013
P	1534675	-	Cj1606c	ttatacacttataaaaagctaaattttatcattttattagTAAAATtgatT	70	1	0	0	0	-
P	1534740	+	Cj1607	taaaatgataaaatttagctttttataagtgtataatatggTAACATtatA	70	1	0	0	0	-
AS	1536285	-	asRNA_Cj1608	cttgttggattttaatatcaatggaagttttaatttttTATAATtatactC	70	0	0	0	1	-
P,I	1536670	+	Cj1608_int	caatgaaattttaactatagatgagtatgtaaaatatgtTATTATaaattA	70	1	0	1	0	-
P	1538468	+	Cj1611	attttgcttaaattaattaaattttaaattttattcttaTATAATttagtC	70	1	0	0	0	-
AS	1539827	-	asRNA_Cj1612	aattcctacataagcattaatttatataaaatcttaTAAATTttgttcttG	70	0	0	0	1	-
I	1540393	-	Cj1613c_int	atttcctaaaaaagccgatgaaaacacgattaaagatgcTATAATatcccT	70	0	0	1	0	-
P	1540646	-	Cj1613c	tttatatattttaagtgctttttaatttgataattgaTACCATtttttttA	70	1	0	0	0	-
I	1543264	+	Cj1615_int	tttggagcggttttggcgtatttgttaaaattgaatgatTATTATtatggA	70	0	0	1	0	-
AS	1543686	-	asRNA_Cj1615	taactaaggcattattataatttttaagcaaaagtcttaTAGTATgaggaA	70	0	0	0	1	-
AS	1545372	-	asRNA_Cj1617	cttaggactaagacgtaataatataggtgtatctttgtTAAAATaaatacT	70	0	0	0	1	-
P	1546343	-	Cj1618c	aaaatgttacatattttaataaatttcataaattttggTAAAATgtttacT	70	1	0	0	0	-
P	1548761	-	Cj1620c	ttgagctaattttagcaaaaaattttaaaattttttgtTATACTctcattT	70	1	0	0	0	-
P	1548810	+	Cj1621	taaatgagagtataacaaaaaattttaaaattttttgcTAAAATtagctcA	70	1	0	0	0	-
P	1549635	+	Cjp27	acttatagcaaaataaactccttttaagtttattttgcTATACTtttatcT	70	1	0	0	0	-
P,I	1551182	+	Cj1622_int	attttccaaagttcaagtttaaatgatgaaaaaaatgtTACAATacctttA	70	1	0	1	0	-
P	1554412	-	Cj1625c	tattttttttaaaaaataattatttataaatattttgcTAAAATaaaagaG	70	1	0	0	0	-
P	1555083	-	Cj1626c	tattttttaagtttcacattcacttcacagttttgagtTAAACTttcgccA	70	1	0	0	0	-
P	1555888	-	Cj1627c	tttaagaaattcttgtttatagtatttatttttattaggtTATAATttatA	70	1	0	0	0	-
AS	1557269	-	asRNA_Cj1630	acagttccttgcatacgcattttttttgcttgccttggaTAAAATtgtgcT	70	0	0	0	1	-
P	1558601	-	Cj1632c	attcctttctaagaatataaaattttttaagattttgtCGATTAtaaaagA	28	1	0	0	0	-
P	1558603	+	Cj1633	ttaacattttccaatccttattttaaagattttttagtTAAAATtatatcT	70	1	0	0	0	-
P	1559676	+	CjNC4	tttattagttaaagtataaagtatttagcaaaacaagCGATATagtatttG	28	1	0	0	0	-
P	1562929	-	Cj1637c	tttctatactttctttagttatcattttacaaaccttgtTAAAATtatacA	70	1	0	0	0	-
P	1562943	+	Cj1638	ctctaaaaattttatgccaaattatagccaaatctttgTATAATtttaacA	70	1	0	0	0	-
AS	1564140	-	asRNA_Cj1638	gacaataaatttttcatccacttttaataaatttgaaacTAGACTagtgtA	70	0	0	0	1	-
P	1564833	+	Cj1639	tttcaagccttaatttacctttttttaaacacaatcacgcTAAAGTatatA	70	1	0	0	0	-
AS	1566717	-	asRNA_Cj1641	ctatcattaaaactttttcttttttagtaaagcctgaTAAAATttcttccA	70	0	0	0	1	absent from Dugar et al, 2013
I	1569330	+	Cj1645_int	gcacctttgggcttagcagatattttaagtgttttaagtTATCATttaaaA	70	0	0	1	0	-
AS	1574090	-	asRNA_Cj1649	agtaaggttgtaaaaatattgctttgttcaaattttgaTAAAATtaaaaaA	70	0	0	0	1	absent from Dugar et al, 2013, weak signal
P	1574446	+	Cj1650	aaattctaacttatcctaatttaGGaacacttttTGCTttttaaatatttA	54	1	0	0	0	-
P	1575015	+	CjNC16	aaataagaatagtaatcgtttgttctctttaagcaaaTATAATatattttA	70	1	0	0	0	-
P	1575257	-	CjNC8	aaaatcctaaaaatttaaaattttttaataatattgtAGTAATattctttA	70	1	0	0	0	-
P	1579683	-	Cj1655c	tgtttttttaaataattatttctttagtattttttcgtTATAATtttaccA	70	1	0	0	0	-
P	1579989	-	Cj1656c	agtttagtaaaaaatattaagttttaaaaatatcatcCGATTTaaataaaG	28	1	0	0	0	-
P	1580247	+	Cj1657	aataaatttaagttttatcttgttttatacaatttttaaTATAATctaaaA	70	1	0	0	0	-
AS	1583174	-	asRNA_Cj1659	ttaattgcacctgtgtcggtatttttaagttcataagcTATAGTtaaataA	70	0	0	0	1	-
I	1584362	+	Cj1660_int	tgttgtaagtttttgcattgttttatacttttttatggTAAGCTctaagcC	70	0	0	1	0	-
P	1589404	-	Cj1666c	tttagtgttaaaaatgtgatgatattaactttataaaagTATTATtatatA	70	1	0	0	0	-
AS	1589585	+	asRNA_Cj1667c	aaacgatttaaaaaactagaaatttttaacttaaaaagctTAAAATttagA	70	0	0	0	1	-
P	1590720	-	Cjp33	aagagatgaaaatccttgactttaaaattattttgtgaTAAAATatttccT	70	1	0	0	0	-
P	1594881	+	Cj1674	attctaacaaaataaaattaaataatgatttattttgcTAGAATtaaagcA	70	1	0	0	0	-
P,I	1595712	+	Cj1674_int	cgctttttaaactaggatatgattataaattttatgaTAAAATcatacatG	70	1	0	1	0	-
AS	1596827	-	asRNA_Cj1676	ttgtattttatttaaagttagattaagagtaaatttttTAGACTtttattG	70	0	0	0	1	TSS not in CDS
AS	1597427	-	asRNA_Cj1677_1	cctgtattttcaaaggtgttgacagcaatagttcctgTAAAATtaccattG	70	0	0	0	1	-
I	1597891	+	Cj1677_int	cttgttaacaatggcacaataaaaggaggacattctgcTATAATggtaacA	70	0	0	1	0	-
AS	1597918	-	asRNA_Cj1677_2	tctaataatatactagaaccccattctccttcagcatgTATAATtcctgtA	70	0	0	0	1	absent from Dugar et al, 2013
P	1600382	+	CjNC6	atacccatacaggatttgctcagtttaattatctttggTAATCTtataaaA	70	1	0	0	0	absent from Dugar et al, 2013
P	1600548	+	Cj1679	ttttataaaaatataattatctttttatgcaacttataaGATAATattggA	70	1	0	0	0	-
P	1603118	-	Cj1680c_1	tctaggaattttttacaagattttttataaaataaagagTATAATtttatA	70	1	0	0	0	-
S	1603130	-	Cj1680c_2	atttgtgtttcatctaggaattttttacaagattttttaTAAAATaaagaG	70	0	1	0	0	-
P	1605276	-	Cj1682c	aaatttaataataaaaaaactcataatcgtccttttttgtTAGAATtaatA	70	1	0	0	0	-
I	1606083	-	Cj1684c_int	aaggattttggaaaagagtgttattggctaaatattgcTATGATagtggcT	70	0	0	1	0	-
P,I	1608776	-	Cj1686c_int	aagatagaaaaacttaccattaccaacaaagatcgtgcTAAACTtatactA	70	1	0	1	0	absent from Dugar et al, 2013
P	1609485	-	Cj1686c	taaaatatattttataagtagaattttaaatatttttagcTAAATTcagcT	70	1	0	0	0	absent from Dugar et al, 2013
I	1610070	+	Cj1687_int	tctgggataagtggctttttcttaaatgatatttatgcTATACTgacttcA	70	0	0	1	0	-
P	1620758	-	Cj1708c	atttcatcaaattccttgactttgaaaacaagattttaTATACTctcattT	70	1	0	0	0	-
P	1624461	-	Cj1711c	taattctacctaaaaagacttaattaagaatttttagaTAAAATtatttcT	70	1	0	0	0	-
P	1624515	+	Cj1712	ataattttatctaaaaattcttaattaagtctttttaggTAGAATtatttT	70	1	0	0	0	-
P	1626367	-	Cjp34	tattttttttaaaaatcagaaaatttttagtaaaaagtagTATAATtataT	70	1	0	0	0	-
P	1626481	+	Cjt06	tatttaaaaaatttctttatttttaaagcttttatagaTATAATgaacgcT	70	1	0	0	0	-
AS	1626843	-	asRNA_Cj1715	tttcatagcatttaaagcatcttttgtgatttcaagtaTAGAATttaaatC	70	0	0	0	1	-
P	1632147	-	Cj1719c_LeuL	atttaagaattttacaaacacatttactaaaaatatgaTACATTaagtatT	70	1	0	0	0	-
P	1632224	+	Cj1720	aatgtgtttgtaaaattcttaaattaagaaaattattgaTATAATtgtaaT	70	1	0	0	0	-
P	1633578	-	Cj1721c	atgaaaaagtaataaaaataatactatactaattatcaaTATAATacaatA	70	1	0	0	0	absent from Dugar et al, 2013
P	1634144	-	Cj1723c	tttatttctctttcacgctcacttcacaaaaaaagcaTAAACTtgcacttA	70	1	0	0	0	-
S,I	1634399	-	Cj1724c_int	aaatgtttcacatgaagcaagtatcaatgaaatttatAATACTctaaaagA	70	0	1	1	0	absent from Dugar et al, 2013
P	1634703	-	Cj1724c	aaatgtttatttttcaattgctctaaaagtaattttttaTATAATtttctA	70	1	0	0	0	absent from Dugar et al, 2013
P	1634818	+	Cj1725	aaaaaagacaaatattatattaaataaagctttttatacTAGAATaaggcA	70	1	0	0	0	absent from Dugar et al, 2013
P	1637874	-	Cj1727_MetL	aaattttttaaaatttaattttaattttattttttaaagaTAGAATaatcA	70	1	0	0	0	-
P	1638039	-	CjNC23	tctataaaatattgttttttgctccctttaagGGagcaagcctTGCTttaC	54	1	0	0	0	-
P	1640770	-	Cj1729c	attcataaaaaatttcaaaagttGGaacagaactTGCTtgtaaacttcacA	54	1	0	0	0	absent from Dugar et al, 2013
AS	1640900	+	asRNA_Cj1731	ggtattttgggagtttatgaagctttgagcttttgtgtaaTAAAATtactA	70	0	0	0	1	TSS not in CDS
P	1641406	-	Cj1731c	gtataaattttatcttaaattttataaaaaaaggtTAAAATccgcttttgT	70	1	0	0	0	-
P	1641457	+	Cj0001	caaaagcggattttaacctttttttataaaatttaagaTAAAATttatacA	70	1	0	0	0	-
						655	24	266	206
						Primary	Secondary	Internal	Antisense
