# Supplementary material for: Parallel evolution of genome structure and transcriptional landscape in the Epsilonproteobacteria
Source: BMC Genomics. 2013 Sep 12;14:616. doi: 10.1186/1471-2164-14-616 (PMC3847290; doi:10.1186/1471-2164-14-616)
Supplement: Additional file 8: Table S4 — Characteristics of cis-antisense RNAs of C. jejuni. [file 1471-2164-14-616-S8.xls]

## Sheet: Porcelli et al, Table S4
Table S4. Characteristics of cis-antisense RNAs of C. jejuni
The asTSS are based on the dRNA-seq data, the location of the asRNA end is based on the longest read in the non-enriched sample
COG categories are based on those in the NCBI Genome database for C. jejuni NCTC 11168 (http://www.ncbi.nlm.nih.gov/sutils/coxik.cgi?gi=152&target=a)
Name	Strand	asTSS	asRNA end	asRNA length	Antisense to	Gene name	Product	COG	Category
as_Cj0003	-	4463	4433	31	Cj0003	gyrB	DNA gyrase subunit B	COG0187L	Replication, recombination and repair
as_Cj0005c	+	5936	6040	105	Cj0005c	Cj0005c	molydopterin containing oxidoreductase	COG2041R	General function prediction only
as_Cj0008_1	-	13687	13550	138	Cj0008	Cj0008	hypothetical protein Cj0008	COG1479S	Function unknown
as_Cj0008_2	-	14034	13988	47	Cj0008	Cj0008	hypothetical protein Cj0008	COG1479S	Function unknown
as_Cj0031	-	46788	46640	149	Cj0031	Cj0031	putative type IIS restriction/modification enzyme	COG1002V	Defense mechanisms
as_Cj0033	-	50577	50489	89	Cj0033	Cj0033	putative integral membrane protein	-	Not in COGs
as_Cj0037c	+	55646	55752	107	Cj0037c	Cj0037c	putative cytochrome C	COG3258C	Energy production and conversion
as_Cj0041	-	60583	60512	72	Cj0041	fliK	putative flagellar hook-length control protein	-	Not in COGs
as_Cj0043	-	62360	62276	85	Cj0043	flgE	flagellar hook protein	COG1749N	Cell motility
as_Cj0044c	+	64916	65029	114	Cj0044c	Cj0044c	hypothetical protein Cj0044c	-	Not in COGs
as_Cj0046	-	67216	66995	222	Cj0046	Cj0046	Putative pseudogene	not in COG	Putative pseudogene
as_Cj0054c	+	69584	69619	36	Cj0054c	Cj0054c	putative lysine decarboxylase family protein	COG1611R	General function prediction only
as_Cj0055c	+	71034	71100	67	Cj0055c	Cj0055c	hypothetical protein Cj0055c	-	Not in COGs
as_Cj0064c	+	78262	78546	285	Cj0064c	flhF	flagellar biosynthesis regulator FlhF	COG1419N	Cell motility
as_Cj0077c	+	88854	88995	142	Cj0077c	cdtC	cytolethal distending toxin C	-	Not in COGs
as_Cj0101	-	109276	109168	109	Cj0101	Cj0101	parB family protein	COG1475K	Transcription
as_Cj0105	-	112027	111947	81	Cj0105	atpA	F0F1 ATP synthase subunit alpha	COG0056C	Energy production and conversion
as_Cj0141c	+	144136	144169	34	Cj0141c	Cj0141c	putative ABC transporter integral membrane protein	COG1108P	Inorganic ion transport and metabolism
as_Cj0144	-	148306	148212	95	Cj0144	Cj0144	putative methyl-accepting chemotaxis signal transduction protein	COG0840NT	Signal transduction mechanisms
as_Cj0168c	+	165893	166085	193	Cj0168c	Cj0168c	putative periplasmic protein	-	Not in COGs
as_Cj0175c	+	171628	171727	100	Cj0175c	cfbpA	putative iron-uptake ABC transporter,periplasmic iron-binding protein	COG1840P	Inorganic ion transport and metabolism
as_Cj0187c	+	182982	183097	116	Cj0187c	purN	phosphoribosylglycinamide formyltransferase	COG0299F	Nucleotide transport and metabolism
as_Cj0190c	+	186580	186774	195	Cj0190c	Cj0190c	hypothetical protein Cj0190c	COG0606O	Posttranslational modification, protein turnover, chaperones
as_Cj0192c	+	187673	187756	84	Cj0192c	clpP	ATP-dependent Clp protease proteolytic subunit	COG0740OU	Posttranslational modification, protein turnover, chaperones
as_Cj0208	-	205353	205175	179	Cj0208	Cj0208	putative DNA modification methylase	COG3392L	Replication, recombination and repair
as_Cj0223	-	205881	205738	144	Cj0223	Cj0223	Putative pseudogene	not in COG	Putative pseudogene
as_Cj0238	-	221608	221528	81	Cj0238	Cj0238	putative mechanosensitive ion channel family protein	COG0668M	Cell wall/membrane biogenesis
as_Cj0247c	+	228178	228240	63	Cj0247c	Cj0247c	hypothetical protein Cj0247c	-	Not in COGs
as_Cj0268c	+	246758	246848	91	Cj0268c	Cj0268c	putative transmembrane protein	COG0330O	Posttranslational modification, protein turnover, chaperones
as_Cj0281c	+	259015	259086	72	Cj0281c	tal	transaldolase	COG0176G	Carbohydrate transport and metabolism
as_Cj0289c	+	267262	267301	40	Cj0289c	peb3	major antigenic peptide PEB3	COG4588R	General function prediction only
as_Cj0292c	+	268323	268398	76	Cj0292c	glpT	Putative pseudogene	not in COG	Putative pseudogene
as_Cj0304c	+	277292	277331	40	Cj0304c	bioC	putative biotin synthesis protein	COG4106R	General function prediction only
as_Cj0317	-	288189	288157	33	Cj0317	hisC	histidinol-phosphate aminotransferase	COG0079E	Amino acid transport and metabolism
as_Cj0320	-	291618	291555	64	Cj0320	fliH	flagellar assembly protein H	COG1317NU	Cell motility
as_Cj0325	-	296859	296607	253	Cj0325	xseA	exodeoxyribonuclease VII large subunit	COG1570L	Replication, recombination and repair
as_Cj0343c	+	314805	314888	84	Cj0343c	Cj0343c	putative integral membrane protein	-	Not in COGs
as_Cj0352	-	321998	321844	155	Cj0352	Cj0352	putative transmembrane protein	-	Not in COGs
as_Cj0357c	+	325290	325397	108	Cj0357c	Cj0357c	putative glycerol-3-phosphate acyltransferase PlsY	COG0344S	Function unknown
as_Cj0369c	+	337904	337993	90	Cj0369c	Cj0369c	putative ferredoxin domain-containing integral membrane protein	COG0348C	Energy production and conversion
as_Cj0378c	+	346115	346195	81	Cj0378c	Cj0378c	putative ferric reductase-like transmembrane protein	COG2717S	Function unknown
as_Cj0391c	+	358029	358154	126	Cj0391c	Cj0391c	hypothetical protein Cj0391c	-	Not in COGs
as_Cj0392c	+	358770	358920	151	Cj0392c	pyk	pyruvate kinase	COG0469G	Carbohydrate transport and metabolism
as_Cj0421c	+	386033	386152	120	Cj0421c	Cj0421c	putative integral membrane protein	-	Not in COGs
as_Cj0430_1	-	392152	392040	113	Cj0430	Cj0430	putative integral membrane protein	-	Not in COGs
as_Cj0437	-	405851	405786	66	Cj0437	sdhA	succinate dehydrogenase flavoprotein subunit	COG1053C	Energy production and conversion
as_Cj0452	-	418392	418228	165	Cj0452	dnaQ	DNA polymerase III subunit epsilon	COG2176L	Replication, recombination and repair
as_Cj0456c	+	421515	421676	162	Cj0456c	Cj0456c	hypothetical protein Cj0456c	-	Not in COGs
as_Cj0457c	+	422317	422408	92	Cj0457c	Cj0457c	putative lipoprotein	COG2121S	Function unknown
as_Cj0462	-	426629	426538	92	Cj0462	Cj0462	hypothetical protein Cj0462	COG1060HR	Coenzyme transport and metabolism
as_Cj0464	-	429913	429727	187	Cj0464	recG	ATP-dependent DNA helicase RecG	COG1200LK	Replication, recombination and repair
as_Cj0480c	+	447838	448094	257	Cj0480c	Cj0480c	putative transcriptional regulator	COG1414K	Transcription
as_Cj0509c	+	476289	476401	113	Cj0509c	clpB	ATP-dependent Clp protease ATP-binding subunit	COG0542O	Posttranslational modification, protein turnover, chaperones
as_Cj0542	-	504163	504031	133	Cj0542	hemA	glutamyl-tRNA reductase	COG0373H	Coenzyme transport and metabolism
as_Cj0544	-	507096	507025	72	Cj0544	Cj0544	putative integral memnbrane protein	-	Not in COGs
as_Cj0546	-	509288	509196	93	Cj0546	Cj0546	putative 3-octaprenyl-4-hydroxybenzoate carboxy-lyase	COG0043H	Coenzyme transport and metabolism
as_Cj0554	-	516926	516882	45	Cj0554	Cj0554	hypothetical protein Cj0554	-	Not in COGs
as_Cj0563	-	526653	526586	68	Cj0563	Cj0563	hypothetical protein Cj0563	-	Not in COGs
as_Cj0566_2	-	528700	528614	87	Cj0566	Cj0566	hypothetical protein Cj0566	-	Not in COGs
as_Cj0567_1	-	531005	530892	114	Cj0567	Cj0567	hypothetical protein Cj0567	-	Not in COGs
as_Cj0567_2	-	530782	530718	65	Cj0567	Cj0567	hypothetical protein Cj0567	-	Not in COGs
as_Cj0608	-	568297	568247	51	Cj0608	Cj0608	putative outer membrane efflux protein	COG1538MU	Cell wall/membrane biogenesis
as_Cj0621	-	581770	581615	156	Cj0621	Cj0621	hypothetical protein Cj0621	-	Not in COGs
as_Cj0627	-	587533	587359	175	Cj0627	hypA	hydrogenase expression/formation protein	COG0375R	General function prediction only
as_Cj0631c	+	594344	594415	72	Cj0631c	Cj0631c	putative ribonuclease	COG0557K	Transcription
as_Cj0671	-	626800	626700	101	Cj0671	dcuB	anaerobic C4-dicarboxylate transporter	COG2704R	General function prediction only
as_Cj0680c	+	635315	635488	174	Cj0680c	uvrB	excinuclease ABC subunit B	COG0556L	Replication, recombination and repair
as_Cj0684	-	637686	637583	104	Cj0684	priA	primosome assembly protein PriA	COG1198L	Replication, recombination and repair
as_Cj0685c	+	638501	638561	61	Cj0685c	Cj0685c	invasion protein CipA	-	Not in COGs
as_Cj0687c	+	641453	641565	113	Cj0687c	flgH	flagellar basal body L-ring protein	COG2063N	Cell motility
as_Cj0688	-	641960	641875	86	Cj0688	pta	putative phosphate acetyltransferase	COG0280C	Energy production and conversion
as_Cj0690c	+	648266	648358	93	Cj0690c	Cj0690c	putative restriction/modification enzyme	COG1002V	Defense mechanisms
as_Cj0692c	+	649495	649566	72	Cj0692c	Cj0692c	hypothetical protein Cj0692c	-	Not in COGs
as_Cj0699c	+	657478	657536	59	Cj0699c	glnA	glutamine synthetase	COG0174E	Amino acid transport and metabolism
as_Cj0704	-	661794	661610	185	Cj0704	glyQ	glycyl-tRNA synthetase subunit alpha	COG0752J	Translation
as_Cj0718	-	673782	673730	53	Cj0718	dnaE	DNA polymerase III subunit alpha	COG0587L	Replication, recombination and repair
as_Cj0730	-	685408	685336	73	Cj0730	Cj0730	putative ABC transporter permease	COG4132R	General function prediction only
as_Cj0742	-	694594	694537	58	Cj0742	Cj0742	Putative pseudogene	not in COG	Putative pseudogene
as_Cj0765c	+	716925	717015	91	Cj0765c	hisS	histidyl-tRNA synthetase	COG0124J	Translation
as_Cj0770c	+	720829	720934	106	Cj0770c	Cj0770c	putative NLPA family lipoprotein	COG1464P	Inorganic ion transport and metabolism
as_Cj0774c_1	+	723849	723940	92	Cj0774c	Cj0774c	ABC transporter ATP-binding protein	COG1135P	Inorganic ion transport and metabolism
as_Cj0774c_2	+	724144	724223	80	Cj0774c	Cj0774c	ABC transporter ATP-binding protein	COG1135P	Inorganic ion transport and metabolism
as_Cj0793	-	743947	743878	70	Cj0793	flgS	signal transduction histidine kinase	COG0642T	Signal transduction mechanisms
as_Cj0794	-	745658	745550	109	Cj0794	Cj0794	hypothetical protein Cj0794	-	Not in COGs
as_Cj0798c	+	748239	748370	132	Cj0798c	ddlA	D-alanyl-alanine synthetase A	COG1181M	Cell wall/membrane biogenesis
as_Cj0824	-	772530	772440	91	Cj0824	uppS	undecaprenyl diphosphate synthase	COG0020I	Lipid transport and metabolism
as_Cj0843c	+	791545	791681	137	Cj0843c	Cj0843c	putative secreted transglycosylase	COG0741M	Cell wall/membrane biogenesis
as_Cj0849c_1	+	795693	795969	277	Cj0849c	Cj0849c	hypothetical protein Cj0849c	-	Not in COGs
as_Cj0849c_3	+	797029	797236	208	Cj0849c	Cj0849c	hypothetical protein Cj0849c	-	Not in COGs
as_Cj0863c	+	809350	809382	33	Cj0863c	xerD	DNA recombinase	COG4974L	Replication, recombination and repair
as_Cj0865	-	812080	811958	123	Cj0865	dsbB	putative disulfide oxidoreductase	COG1495O	Posttranslational modification, protein turnover, chaperones
as_Cj0882c	+	819418	819446	29	Cj0882c	flhA	flagellar biosynthesis protein FlhA	COG1298NU	Cell motility
as_Cj0887c	+	824243	824443	201	Cj0887c	flaD	lagellar hook-associated protein FlgL	COG1344N	Cell motility
as_Cj0892c	+	832009	832098	90	Cj0892c	Cj0892c	putative periplasmic protein	-	Not in COGs
as_Cj0895c	+	835386	835500	115	Cj0895c	aroA	3-phosphoshikimate 1-carboxyvinyltransferase	COG0128E	Amino acid transport and metabolism
as_Cj0903c_1	+	842394	842456	63	Cj0903c	Cj0903c	putative amino-acid transport protein	COG1115E	Amino acid transport and metabolism
as_Cj0903c_2	+	843298	843428	131	Cj0903c	Cj0903c	putative amino-acid transport protein	COG1115E	Amino acid transport and metabolism
as_Cj0906c	+	845369	845550	182	Cj0906c	Cj0906c	putative periplasmic protein	COG3034S	Function unknown
as_Cj0910	-	847635	847497	139	Cj0910	Cj0910	putative periplasmic protein	-	Not in COGs
as_Cj0917c	+	853179	853374	196	Cj0917c	cstA	putative integral membrane protein	COG1966T	Signal transduction mechanisms
as_Cj0920c	+	856584	856700	117	Cj0920c	Cj0920c	putative ABC-type amino-acid transporter permease	COG0765E	Amino acid transport and metabolism
as_Cj0940c	+	879207	879302	96	Cj0940c	glnP	putative glutamine transport system permease	COG0765E	Amino acid transport and metabolism
as_Cj0943	-	883867	883816	52	Cj0943	lolA	outer-membrane lipoprotein carrier protein	COG2834M	Cell wall/membrane biogenesis
as_Cj0944c	+	884033	884105	73	Cj0944c	Cj0944c	putative periplasmic protein	-	Not in COGs
as_Cj0954c	+	894112	894232	121	Cj0954c	Cj0954c	putative DnaJ-like protein	COG1076O	Posttranslational modification, protein turnover, chaperones
as_Cj0964_1	-	903044	902945	100	Cj0964	Cj0964	putative periplasmic protein	-	Not in COGs
as_Cj0964_2	-	903619	903446	174	Cj0964	Cj0964	putative periplasmic protein	-	Not in COGs
as_Cj0967_1	-	904604	904565	40	Cj0967	Cj0967	putative periplasmic protein	-	Not in COGs
as_Cj0967_2	-	906620	906480	141	Cj0967	Cj0967	putative periplasmic protein	-	Not in COGs
as_Cj0984	-	918106	918007	100	Cj0984	Cj0984	hypothetical protein Cj0984	COG3022S	Function unknown
as_Cj0991c	+	922494	922588	95	Cj0991c	Cj0991c	putative oxidoreductase ferredoxin-type electron transport protein	COG0247C	Energy production and conversion
as_Cj1000	-	931009	930860	150	Cj1000	Cj1000	putative transcriptional regulator	COG0583K	Transcription
as_Cj1005c	+	936229	936263	35	Cj1005c	Cj1005c	putative membrane bound ATPase	COG0465O	Posttranslational modification, protein turnover, chaperones
as_Cj1008c	+	939574	939741	168	Cj1008c	aroB	3-dehydroquinate synthase	COG0337E	Amino acid transport and metabolism
as_Cj1009c	+	940433	940557	125	Cj1009c	Cj1009c	hypothetical protein Cj1009c	COG3400S	Function unknown
as_Cj1010	-	942312	942239	74	Cj1010	tgt	queuine tRNA-ribosyltransferase	COG0343J	Translation
as_Cj1013c	+	944723	944808	86	Cj1013c	Cj1013c	putative cytochrome C biogenesis protein	COG0755O	Posttranslational modification, protein turnover, chaperones
as_Cj1015c	+	948661	948770	110	Cj1015c	livG	branched-chain amino-acid ABC transporter ATP-binding protein	COG0411E	Amino acid transport and metabolism
as_Cj1025c	+	956652	956771	120	Cj1025c	Cj1025c	hypothetical protein Cj1025c	-	Not in COGs
as_Cj1030c	+	961987	962077	91	Cj1030c	lepA	GTP-binding protein LepA	COG0481M	Cell wall/membrane biogenesis
as_Cj1034c	+	968551	968700	150	Cj1034c	Cj1034c	adenylosuccinate lyase	COG0484O	Posttranslational modification, protein turnover, chaperones
as_Cj1048c	+	981298	981361	64	Cj1048c	dapE	succinyl-diaminopimelate desuccinylase	COG0624E	Amino acid transport and metabolism
as_Cj1062	-	999871	999766	106	Cj1062	Cj1062	putative CinA-like protein	COG1546R	General function prediction only
as_Cj1076	-	1010309	1010111	199	Cj1076	Cj1076	pyrroline-5-carboxylate reductase	COG0345E	Amino acid transport and metabolism
as_Cj1099	-	1034284	1034095	190	Cj1099	Cj1099	peptidase	COG1164E	Amino acid transport and metabolism
as_Cj1102	-	1038042	1037979	64	Cj1102	truB	tRNA pseudouridine synthase B	COG0130J	Translation
as_Cj1105	-	1039410	1039310	101	Cj1105	smpB	SsrA-binding protein	COG0691O	Posttranslational modification, protein turnover, chaperones
as_Cj1106	-	1039837	1039732	106	Cj1106	Cj1106	putative periplasmic thioredoxin	COG0526OC	Posttranslational modification, protein turnover, chaperones
as_Cj1114c	+	1046688	1046728	41	Cj1114c	pssA	CDP-diacylglycerol--serine O-phosphatidyltransferase	COG1183I	Lipid transport and metabolism
as_Cj1125c_1	+	1056899	1056990	92	Cj1125c	pglA	GalNAc transferase	COG0438M	Cell wall/membrane biogenesis
as_Cj1135	-	1069169	1069032	138	Cj1135	Cj1135	putative two-domain glucosyltransferase	COG1215M	Cell wall/membrane biogenesis
as_Cj1137c_1	+	1071416	1071477	62	Cj1137c	Cj1137c	putative glycosyltransferase	-	Not in COGs
as_Cj1137c_2	+	1072053	1072159	107	Cj1137c	Cj1137c	putative glycosyltransferase	-	Not in COGs
as_Cj1138_1	-	1073130	1072995	136	Cj1138	Cj1138	putative glycosyltransferase	COG0463M	Cell wall/membrane biogenesis
as_Cj1138_2	-	1073624	1073491	134	Cj1138	Cj1138	putative glycosyltransferase	COG0463M	Cell wall/membrane biogenesis
as_Cj1143	-	1078620	1078536	85	Cj1143	neuA1, cgtA	bifunctional beta-1,4-N-acetylgalactosaminyltransferase/CMP-Neu5Ac synthase	COG1083M	Cell wall/membrane biogenesis
as_Cj1157	-	1090232	1090011	222	Cj1157	dnaX	DNA polymerase III subunits gamma and tau	COG2812L	Replication, recombination and repair
as_Cj1164c	+	1095088	1095298	211	Cj1164c	Cj1164c	hypothetical protein Cj1164c	COG3809S	Function unknown
as_Cj1195c	+	1124397	1124441	45	Cj1195c	pyrC2	dihydroorotase	COG0044F	Nucleotide transport and metabolism
as_Cj1221	-	1150070	1150013	58	Cj1220	groES	co-chaperonin GroES	COG0234O	Posttranslational modification, protein turnover, chaperones
as_Cj1247c	+	1176108	1176201	94	Cj1247c	Cj1247c	hypothetical protein Cj1247c	-	Not in COGs
as_Cj1256c	+	1186636	1186727	92	Cj1256c	Cj1256c	hypothetical protein Cj1256c	-	Not in COGs
as_Cj1262	-	1193280	1193167	114	Cj1262	racS	two-component sensor histidine kinase	COG0642T	Signal transduction mechanisms
as_Cj1272c	+	1204647	1204733	87	Cj1272c	spoT	putative guanosine-3',5'-bis(diphosphate) 3'-pyrophosphohydrolase	COG0317TK	Signal transduction mechanisms
as_Cj1295	-	1228112	1227946	167	Cj1295	Cj1295	hypothetical protein Cj1295	COG4310R	General function prediction only
as_Cj1298	-	1229739	1229546	194	Cj1298	Cj1298	putative N-acetyltransferase	COG2746V	Defense mechanisms
as_Cj1305c	+	1234831	1234913	83	Cj1305c	Cj1305c	hypothetical protein Cj1305c	-	Not in COGs
as_Cj1307	-	1237905	1237838	68	Cj1307	Cj1307	putative amino acid activating enzyme	COG1020Q	Secondary metabolites biosynthesis, transport and catabolism
as_Cj1318_1	-	1247509	1247346	164	Cj1318	maf1	motility accessory factor	COG2604S	Function unknown
as_Cj1318_2	-	1248252	1248067	186	Cj1318	maf1	motility accessory factor	COG2604S	Function unknown
as_Cj1319	-	1249096	1248871	226	Cj1319	Cj1319	putative nucleotide sugar dehydratase	COG0451MG	Cell wall/membrane biogenesis
as_Cj1320	-	1250712	1250604	109	Cj1320	Cj1320	putative DegT family aminotransferase	COG0399M	Cell wall/membrane biogenesis
as_Cj1333	-	1261147	1261040	108	Cj1333	pseD	PseD protein	COG2604S	Function unknown
as_Cj1334	-	1261975	1261845	131	Cj1334	maf3	motility accessory factor	COG2604S	Function unknown
as_Cj1353	-	1285863	1285781	83	Cj1353	ceuC	enterochelin uptake permease	COG4605P	Inorganic ion transport and metabolism
as_Cj1355	-	1286962	1286815	148	Cj1355	ceuE	enterochelin uptake periplasmic binding protein	COG4607P	Inorganic ion transport and metabolism
as_Cj1359	-	1292128	1291948	181	Cj1359	ppk	polyphosphate kinase	COG0855P	Inorganic ion transport and metabolism
as_Cj1365c_1	+	1299446	1299550	105	Cj1365c	Cj1365c	putative secreted serine protease	COG1404O	Posttranslational modification, protein turnover, chaperones
as_Cj1365c_2	+	1300182	1300251	70	Cj1365c	Cj1365c	putative secreted serine protease	COG1404O	Posttranslational modification, protein turnover, chaperones
as_Cj1379	-	1319051	1318891	161	Cj1379	selB	putative selenocysteine-specific elongation factor	COG3276J	Translation
as_Cj1385	-	1323006	1322819	188	Cj1385	katA	catalase	COG0753P	Inorganic ion transport and metabolism
as_Cj1395	-	1330500	1330402	99	Cj1395	Cj1395	Putative pseudogene	not in COG	Putative pseudogene
as_Cj1412c	+	1344985	1345051	67	Cj1412c	Cj1412c	putative integral membrane protein	-	Not in COGs
as_Cj1423c	+	1358561	1358689	129	Cj1423c	hddC	putative D-glycero-D-manno-heptose 1-phosphate guanosyltransferase	COG1208MJ	Cell wall/membrane biogenesis
as_Cj1432c_1	+	1368654	1368767	114	Cj1432c	Cj1432c	putative sugar transferase	COG5610R	General function prediction only
as_Cj1432c_2	+	1369100	1369175	76	Cj1432c	Cj1432c	putative sugar transferase	COG5610R	General function prediction only
as_Cj1434c	+	1371930	1372037	108	Cj1434c	Cj1434c	putative sugar transferase	COG0463M	Cell wall/membrane biogenesis
as_Cj1440c	+	1378549	1378644	96	Cj1440c	Cj1440c	putative sugar transferase	COG0463M	Cell wall/membrane biogenesis
as_Cj1441c	+	1379913	1380001	89	Cj1441c	kfiD	UDP-glucose 6-dehydrogenase	COG1004M	Cell wall/membrane biogenesis
as_Cj1447c	+	1386394	1386473	80	Cj1447c	kpsT	capsule polysaccharide export ATP-binding protein	COG1134GM	Carbohydrate transport and metabolism
as_Cj1448c	+	1387107	1387210	104	Cj1448c	kpsM	capsule polysaccharide export system inner membrane protein	COG1682GM	Carbohydrate transport and metabolism
as_Cj1461	-	1398097	1397973	125	Cj1461	Cj1461	putative DNA methylase	COG0742L	Replication, recombination and repair
as_Cj1462	-	1398676	1398589	88	Cj1462	flgI	flagellar basal body P-ring protein	COG1706N	Cell motility
as_Cj1502c	+	1434435	1434507	73	Cj1502c	putP	putative sodium/proline symporter	COG0591ER	Amino acid transport and metabolism
as_Cj1503c	+	1437361	1437408	48	Cj1503c	putA	putative proline dehydrogenase/delta-1-pyrroline-5-carboxylate dehydrogenase	COG1012C	Energy production and conversion
as_Cj1511c_1	+	1446995	1447201	207	Cj1511c	fdhA	putative formate dehydrogenase iron-sulfur subunit	COG0437C	Energy production and conversion
as_Cj1511c_2	+	1448674	1448747	74	Cj1511c	fdhA	putative formate dehydrogenase iron-sulfur subunit	COG0437C	Energy production and conversion
as_Cj1528	-	1460083	1460010	74	Cj1528	Cj1528	Putative pseudogene	not in COG	Putative pseudogene
as_Cj1531	-	1463407	1463312	96	Cj1531	dapF	diaminopimelate epimerase	COG0253E	Amino acid transport and metabolism
as_Cj1544c	+	1475730	1475779	50	Cj1544c	Cj1544c	putative integral membrane protein	-	Not in COGs
as_Cj1564	-	1492313	1492081	233	Cj1564	Cj1564	putative methyl-accepting chemotaxis signal transduction protein	COG0840NT	Signal transduction mechanisms
as_Cj1565c	+	1495348	1495421	74	Cj1565c	pflA	paralysed flagellum protein	-	Not in COGs
as_Cj1567c	+	1498109	1498156	48	Cj1567c	nuoM	NADH dehydrogenase I chain M	COG1008C	Energy production and conversion
as_Cj1608	-	1536285	1536158	128	Cj1608	Cj1608	putative two-component regulator	COG0745TK	Signal transduction mechanisms
as_Cj1612	-	1539827	1539727	101	Cj1612	prfA	peptide chain release factor 1	COG0216J	Translation
as_Cj1615_2	-	1543686	1543548	139	Cj1615	chuB	putative hemin uptake system permease	COG0609P	Inorganic ion transport and metabolism
as_Cj1617	-	1545372	1545199	174	Cj1617	chuD	putative hemin uptake system periplasmic hemin-binding protein	COG0614P	Inorganic ion transport and metabolism
as_Cj1630	-	1557269	1557017	253	Cj1630	tonB2	putative TonB transport protein	COG0810M	Cell wall/membrane biogenesis
as_Cj1638	-	1564140	1563950	191	Cj1638	dnaG	DNA primase	COG0358L	Replication, recombination and repair
as_Cj1641	-	1566717	1566596	122	Cj1641	murE	UDP-N-acetylmuramoylalanyl-D-glutamate--2,6-diaminopimelate ligase	COG0769M	Cell wall/membrane biogenesis
as_Cj1649	-	1574090	1573986	105	Cj1649	Cj1649	putative lipoprotein	COG3218R	General function prediction only
as_Cj1659	-	1583174	1583016	159	Cj1659	p19	periplasmic protein p19	COG3470P	Inorganic ion transport and metabolism
as_Cj1667c	+	1589585	1589668	84	Cj1667c	Cj1667c	RepA protein	-	Not in COGs
as_Cj1676	-	1596827	1596718	110	Cj1676	murB	UDP-N-acetylenolpyruvoylglucosamine reductase	COG0812M	Cell wall/membrane biogenesis
as_Cj1677_1	-	1597427	1597308	120	Cj1677	none	putative lipoprotein	-	Not in COGs
as_Cj1677_2	-	1597918	1597812	107	Cj1677	none	putative lipoprotein	-	Not in COGs
as_Cj1715	-	1626843	1626642	202	Cj1715	Cj1715	putative acetyltransferase	COG0456R	General function prediction only
as_Cj1731	+	1640900	1641077	178	Cj1731c	ruvC	Holliday junction resolvase	COG0817L	Replication, recombination and repair
average				113.712
Percentages shown are based on the distribution of COG categories over the total number of genes (1642), and the number of genes with asRNA per total number of genes in each category
COG category	all genes	genes with asRNA
Amino acid metabolism	8.16078	7.07071
Carbohydrate metabolism	2.37515	2.0202
Cell cycle	1.03532	0
Cell motility	2.13155	3.53535
Cell wall	7.55177	10.101
Coenzyme metabolism	4.81121	1.51515
Defense mechanisms	1.40073	1.51515
Energy production	5.96833	5.05051
Function unknown	5.84653	6.56566
General function	8.03898	6.56566
Inorganic ion metabolism	4.99391	6.06061
Lipid metabolism	2.00974	1.0101
Not in COGs	18.5749	22.2222
Nucleotide metabolism	2.80146	1.0101
Posttranslational modification	4.324	7.07071
Putative pseudogene	1.15713	3.0303
Replication	3.65408	6.56566
Secondary metabolites	0.974421	0.505051
Secretion	1.76614	0
Signal transduction	2.67966	3.53535
Transcription	2.00974	2.0202
Translation	7.73447	3.0303
Based on COG table from NCBI Genome database
http://www.ncbi.nlm.nih.gov/sutils/coxik.cgi?gi=152&target=a
