# Supplementary material for: Parallel evolution of genome structure and transcriptional landscape in the Epsilonproteobacteria
Source: BMC Genomics. 2013 Sep 12;14:616. doi: 10.1186/1471-2164-14-616 (PMC3847290; doi:10.1186/1471-2164-14-616)
Supplement: Additional file 16: Table S8 — Comparative genomics of selected Epsilonproteobacteria. [file 1471-2164-14-616-S16.xls]

## Sheet: Porcelli et al, Table S8
Table S8. Comparative genomics of selected Epsilonproteobacteria
The BLASTP program was used for pairwise comparison of annotated protein-encoding genes of C. jejuni NCTC 11168 and H. pylori 26695 with selected species of the Epsilonproteobacteroa
The syntax used was "blastall -d <first genome>.aa -i <second genome>.aa -p blastp -m 8 -e 0.000001 -o name.blast", which enforces a cut-off E-value of 1E-06
If multiple matches were reported, then only the highest BLAST score was used. n/d = not determined
Campylobacter jejuni	Member of the Campylobacteraceae
Helicobacter pylori	Member of the Helicobacteraceae
Nautilia profundicola	Other Epsilonproteobacteria
Escherichia coli K-12	Non-Epsilonproteobacteria
Species	strain / isolate	total number of annotated features	features shared with C. jejuni NCTC 11168	Percentage of total features shared with C. jejuni NCTC 11168	Percentage of C. jejuni NCTC 11168 features shared with listed species	features shared with H. pylori 26695	Percentage of total features shared with H. pylori 26695	Percentage of H. pylori 26695 features shared with listed species
Campylobacter jejuni	NCTC 11168	1623	n/d	n/d	n/d	881	54.2822	55.901
Campylobacter jejuni	81-176	1653	1510	91.3491	93.0376	n/d	n/d	n/d
Campylobacter jejuni	RM1221	1838	1493	81.2296	91.9901	n/d	n/d	n/d
Campylobacter jejuni subsp. doylei	26997	1731	1346	77.7585	82.9328	869	50.2022	55.1396
Campylobacter coli	RM2228	1763	1447	82.076	89.1559	888	50.3687	56.3452
Campylobacter lari	RM2100	1503	1280	85.163	78.8663	859	57.1524	54.5051
Campylobacter upsaliensis	RM3195	1782	1321	74.1302	81.3925	883	49.5511	56.0279
Campylobacter fetus subsp. fetus	82-40	1719	1187	69.0518	73.1362	867	50.4363	55.0127
Campylobacter concisus	13826	1985	1053	53.0479	64.8799	791	39.8489	50.1904
Campylobacter curvus	52592	1931	1089	56.3956	67.098	867	44.899	55.0127
Campylobacter rectus	RM3267	2971	1060	35.6782	65.3112	n/d	n/d	n/d
Campylobacter showae	RM3277	2361	1126	47.6917	69.3777	n/d	n/d	n/d
Campylobacter gracilis	RM3268	2847	995	34.9491	61.3062	769	27.0109	48.7944
Campylobacter hominis	ATCC BAA-381	1682	965	57.3722	59.4578	n/d	n/d	n/d
Sulfurospirillum sp.	Am-N	2482	1088	43.8356	67.0364	851	34.2869	53.9975
Sulfurospirillum deleyianum	DSM 6946	2265	1117	49.3157	68.8232	892	39.3819	56.599
Arcobacter butzleri	RM4018	2259	1018	45.0642	62.7234	840	37.1846	53.2995
Arcobacter nitrofigilis	DSM 7299	3126	1090	34.8688	67.1596	930	29.7505	59.0102
Wolinella succinogenes	DSM 1740	2042	1076	52.6934	66.297	907	44.4172	57.5508
Helicobacter winghamensis	ATCC BAA-430	1639	1094	66.748	67.406	942	57.4741	59.7716
Helicobacter bilis	ATCC 43879	2265	1000	44.1501	61.6143	983	43.3996	62.3731
Helicobacter hepaticus	ATCC 51449	1875	1044	55.68	64.3253	983	52.4267	62.3731
Helicobacter pullorum	MIT 98-5489	2008	1118	55.6773	68.8848	927	46.1653	58.8198
Helicobacter mustelae	12198	1400	945	67.5	58.2255	993	70.9286	63.0076
Helicobacter pylori	26695	1576	889	56.4086	54.7751	n/d	n/d	n/d
Helicobacter pylori	J99	1489	n/d	n/d	n/d	1383	92.8811	87.7538
Helicobacter pylori	HPAG1	1536	n/d	n/d	n/d	1381	89.9089	87.6269
Helicobacter cetorum	MIT 99-5656	1674	897	53.5842	55.268	1238	73.9546	78.5533
Helicobacter acinonychis	Sheeba	1612	867	53.7841	53.4196	1285	79.7146	81.5355
Helicobacter felis	ATCC 49179	1668	897	53.777	55.268	1099	65.8873	69.7335
Helicobacter bizzozeroni	CIII	1894	898	47.4129	55.3296	1114	58.8173	70.6853
Sulfurimonas denitrificans	DSM 1251	2096	1023	48.8073	63.0314	869	41.4599	55.1396
Sulfurimonas gotlandica	GD1	2874	1050	36.5344	64.695	877	30.515	55.6472
Sulfuricurvum kujiense	DSM 16994	2797	1053	37.6475	64.8799	866	30.9617	54.9492
Nitratifractor salsuginis	DSM 16511	2087	919	44.0345	56.6235	765	36.6555	48.5406
Nitratiruptor sp	SB155-2	1843	939	50.9495	57.8558	798	43.299	50.6345
Sulfurovum sp	NBC37-1	2438	929	38.105	57.2397	779	31.9524	49.4289
Nautilia profundicola	Am-H	1730	918	53.0636	56.5619	783	45.2601	49.6827
Escherichia coli K-12	MG1655	4321	840	19.4399	51.756	685	15.8528	43.4645
Thiomicrospira crunogena	XCL-2	2196	744	33.8798	45.841	631	28.7341	40.0381
