# Supplementary material for: Parallel evolution of genome structure and transcriptional landscape in the Epsilonproteobacteria
Source: BMC Genomics. 2013 Sep 12;14:616. doi: 10.1186/1471-2164-14-616 (PMC3847290; doi:10.1186/1471-2164-14-616)
Supplement: Additional file 17: Table S9 — Prediction of putative leaderless transcripts in the Epsilonproteobacteria. [file 1471-2164-14-616-S17.xls]

## Sheet: Porcelli et al, Table S9
Table S9. Prediction of putative leaderless transcripts in the Epsilon-proteobacteria
BLASTP searches were used to identify orthologs of genes expressed as leaderless transcripts, for which orthologs are present in both C. jejuni NCTC 11168 and H. pylori 26695
ORFs were visually inspected for the presence of a putative ribosome binding site or -10 sequence upstream at the appropriate distance of an ATG, TTG or GTG startcodon.
Genes with a ribosome binding site are indicated by RBS, score 2; leaderless transcripts by LL, score 1.
Genes for which orthologs are absent are indicated by n/a, score 0, genes for which neither RBS or -10 sequence can be predicted are indicated by ?, score 3
The column labeled MEME prediction indicates whether MEME predicts the presence of a -10 Pribnow box, with the sequence indicated (only successful for gnTAnaaT sequences)
		C. jejuni	Member of the Campylobacteraceae
		H. pylori	Member of the Helicobacteraceae
		N. profundicola	Other Epsilonproteobacteria
		ttaggtaaaattttaatATG	leaderless mRNA (-10 sequence in red)
		aaaataggatacaatcaGTG	RBS present (ribosome binding site in blue)
		Cj0153c	gene with dRNA-seq based leaderless transcript
		LL	predicted leaderless transcript with sigma70 -10 sequence and ATG startcodon
		RBS	predicted 5' UTR with ribosome binding site
		?	unclear: no RBS or sigma70 -10 sequence detected
		absent	no ortholog present in genome sequence
Numbering	Name	Gene	Sequence	Score	Species	Meme prediction
1	Cjejuni	Cj0153c	taagtcaagattaggtaaaattttaatATG	LL	C. jejuni	GGTAAAAT
2	Cdoylei	JJD26997_0168	taagtcaagattaggtaaaattttaatATG	LL	C. doylei	GGTAAAAT
3	Ccoli	CCO1724	ttaagtcaaagttaggtaaaatttagaATG	LL	C. coli	GGTAAAAT
4	Clari	Cla_1418	taagttgaatttggttattatttaaaaATG	LL	C. lari	-
5	Cupsal	CUP1015	cttttaagtcaaaatgaggtaaaataaATG	RBS	C. upsaliensis	-
6	Cfetus	CFF8240_0289	taacggcttttaggtattatcaggcgtATG	LL	C. fetus	-
7	Cconc	CCC13826_1148	acttgactttagctaccataagcaaccATG	LL	C. concisus	-
8	Ccurv	CCV52592_0830	tacttgattttgggtatcatcaaacccATG	LL	C. curvus	-
9	Crectus	CAMRE0001_1956	ttaccgatttttagctatcatcgggcgATG	LL	C. rectus	GCTATCAT
10	Cshowae	CAMSH0001_1896	ttaccgatttttagctattatcaggcgATG	LL	C. showae	-
11	Cgracil	CAMGR0001_2659	ttaaccgtttttcgctaaaatcccaaaATG	LL	C. gracilis	GCTAAAAT
12	Chomin	CHAB381_0221	ttagctattttttgataaaattttaagATG	LL	C. hominis	GATAAAAT
13	Sulfdel	Sdel_0165	taagccattttggatacaatatttaccATG	LL	Ssp. deleyianum	GATACAAT
14	Sspbarn	Sulba_0183	taagccattttggatacaataattaccATG	LL	Ssp. barnesii	GATACAAT
15	SulfAmN	SAMN_0722	ttaagtgattttagatacaataatcagATG	LL	Sulfurospirillum Am-N	GATACAAT
16	Arcobut	Abu_0155	tcaacaatttttggataaaatcgccgaATG	LL	A. butzleri	GATAAAAT
17	Arcob_L	ABLL_0166	tcaacaaattttggataatatgccgtcATG	LL	Arcobacter sp. L	-
18	Arconit	Arnit_0170	tcaacattttttagatagaatccccctATG	LL	A. nitrofigilis	GATAGAAT
19	Wolinella	WS0446	ttaagccatcctgagttaaaatctttcATG	LL	W. succinogenes	GTTAAAAT
20	Hmuste	HMU06950	aaatttgatggaaaaataaggcaaaatATG	RBS	H. mustelae	-
21	Hwing	HWAG_00189	aaatttaagaaaaataggatacaatcaGTG	RBS	H. winghamensis	-
22	Hcanad	HCAN_0764	aaaaacaatgaaaataggataaaattaATG	RBS	H. canadensis	-
23	Hpull	HPMG_00147	aaaaaataataaaaataggatagaataGTG	RBS	H. pullorum	-
24	Hhepat	HH1746	gttatgaagaaatactaaggtgaatcaGTG	RBS	H. hepaticus	-
25	Hbilis	HRAG_00454	aaaaattagtagctgtggattctagtaATG	RBS	H. bilis	-
26	Hcinaedi	HCN_1008	gaagaaattttgagtgcggagtaagcaGTG	RBS	H. cinaedi	-
27	Hcetorum	HCD_05420	gataaaatcagctaggtggtggataaaATG	RBS	H. cetorum	-
28	Hpylori	HP0553	gaaaaaaatcaataaaaggggtttagcATG	RBS	H. pylori	-
29	Hacino	Hac_0872	gaaaaaaatcaataaaaggggtttagtATG	RBS	H. acinonychis	-
30	Hsuis	HSUHS1_0372	attgtatacgcgcgcttataaaaacccATG	?	H. suis	-
31	Hfelis	Hfelis_00980	taaaactctttatgctcagggtttggcATG	RBS	H. felis	-
32	Hbizzo	HBZC1_14950	tatacacccacacgcaaagagggttaaATG	RBS	H. bizzozeroni	-
33	SulKu	Sulku_2302	tcatgaaatcttaggatataatacctcATG	LL	Scu. kujiense	GATATAAT
34	Sgotland	SMGD1_1559	atcacttttttttgctaaaatgtcttcATG	LL	Smo. gotlandica	GCTAAAAT
35	Sautro	Saut_1915	aacactttttttagataaaatactcttATG	LL	Smo. autotrophica	GATAAAAT
36	Sudenit	Suden_1908	tttaataattttggataaaatgcctacATG	LL	Smo. denitrificans	GATAAAAT
37	Sulfurov	SUN_0222	aagtaaaaattggataaaatctatcctATG	LL	Sulfurovum sp. NCB37-1	GATAAAAT
38	SulfrovAR	SULAR_09874	actaggataaaaagggttatcatttttATG	LL	Sulfurovum sp. AR	-
39	NitSals	Nitsa_1853	ctttcggaaaaaatggtaaaatcccctATG	LL	Nifr. salsuginis	GGTAAAAT
40	Nitrati	NIS_1557	taagtaagaaatagttacaatcatcatATG	LL	Nitratiruptor sp.	GTTACAAT
41	Camini	CMTB2_06411	tcatttaattttgataaaatacttactATG	LL	Cami. mediatlanticus	GATAAAAT
42	NautAmH	NAMH_0472	acttcttaattatggtaaaatatcactATG	LL	N. profundicola	GGTAAAAT
Numbering	Name	Gene	Sequence	Score	Species	Meme prediction
1	Cjejuni	Cj0430	taagtttaattttgtaaaattttcattATG	LL	C. jejuni	-
2	Cdoylei	JJD26997_1526	taagtttaattttgtaaaattttcattATG	LL	C. doylei	-
3	Ccoli	CCO0516	taagtttaattttgtaaaatcaaatttATG	LL	C. coli	-
4	Clari	Cla_0432	ggtcctgtaaaacttgactaatcaaaaATG	?	C. lari	-
5	Cupsal	CUP1517	ttaagcttaaattttataaaatctaaaATG	LL	C. upsaliensis	-
6	Cfetus	CFF8240_0580	attagtatttttaaaaatgagttatttTTG	RBS	C. fetus	-
7	Cconc	CCC13826_1486	tgggatatacatatttaagggctaaatTTG	RBS	C. concisus	-
8	Ccurv	CCV52592_0223	tgggatatacatatttaaggctaaattTTG	RBS	C. curvus	-
9	Crectus	CAMRE0001_2632	gagcaaatttaagccgtaaatttaactATG	RBS	C. rectus	-
10	Cshowae	CAMSH0001_2123	gagcaaatttaagcccaaattttagccATG	RBS	C. showae	-
11	Cgracil	CAMGR0001_1104	tttaaagcgcccgcagcaaggatgagaGTG	RBS	C. gracilis	-
12	Chomin	CHAB381_0835	tattttgtatttataagttgaaaaaatATG	RBS	C. hominis	-
13	Sulfdel	Sdel_1680	ttaaataattttttaaaactataagctATG	?	Ssp. deleyianum	-
14	Sspbarn	Sulba_1755	tgctattttaaataattttttaaaactATG	?	Ssp. barnesii	-
15	SulfAmN	SAMN_2355	tgagatattggataatttcttaaaattATG	LL	Sulfurospirillum Am-N	-
16	Arcobut	Abu_2003	gaaattttttaaaattgtagataaattATG	RBS	A. butzleri	-
17	Arcob_L	ABLL_2495	gataattttctaaaattatagattgatATG	RBS	Arcobacter sp. L	-
18	Arconit	Arnit_2644	aataattggtaacttcttaaaaatataATG	?	A. nitrofigilis	-
19	Wolinella	WS0133	cgattcgtcgaaatcgattagagtctaATG	RBS	W. succinogenes	-
20	Hmuste	HMU09290	aaatcccagacttacatacttacacaaATG	?	H. mustelae	-
21	Hwing	HWAG_01253	acgcctttgtggagatttaattaacaaATG	RBS	H. winghamensis	-
22	Hcanad	HCAN_0538	atgaatttatagagatgtaggtttcttTTG	RBS	H. canadensis	-
23	Hpull	HPMG_01497	ggctataaatttgttgaaatgtagtgaATG	RBS	H. pullorum	-
24	Hhepat	HH0895	tttaatgagattaattaggcaaaagcaATG	RBS	H. hepaticus	-
25	Hbilis	HRAG_01564	agataatggcaacaaaataggtagataATG	RBS	H. bilis	-
26	Hcinaedi	HCN_1774	attaactaaaaggcatttagatagactATG	RBS	H. cinaedi	-
27	Hcetorum	HCD_03340	tttaaaagaattgagaagttttaaatcATG	RBS	H. cetorum	-
28	Hpylori	HP1235	ttaaaagaattaaaaaaaatttaagcgATG	?	H. pylori	-
29	Hacino	Hac_1640	tttttagtcctggctttagggctatggATG	RBS	H. acinonychis	-
30	Hsuis	HSUHS1_0682	aaaatagtttagttgataggctagaaaTTG	RBS	H. suis	-
31	Hfelis	Hfelis_14850	ttaatctttttcattagcgcagacttaTTG	RBS	H. felis	-
32	Hbizzo	HBZC1_12380	catgcttgtggaacaccaaaagctattTTG	RBS	H. bizzozeroni	-
33	SulKu	Sulku_0665	tgagatactgaacaactttctaaaactATG	?	Scu. kujiense	-
34	Sgotland	SMGD1_1939	tgaaattattgggaatttcttaaaactATG	RBS	Smo. gotlandica	-
35	Sautro	Saut_1579	tgaaattattggaaattttctgaaattATG	RBS	Smo. autotrophica	-
36	Sudenit	Suden_0569	tgaaataataggaaactttttaaaactATG	RBS	Smo. denitrificans	-
37	Sulfurov	SUN_0540	tttcttaaactctaagttaagttcacaATG	RBS	Sulfurovum sp. NCB37-1	-
38	SulfrovAR	SULAR_08724	aactttttgaaactctaagatcccagaATG	RBS	Sulfurovum sp. AR	-
39	NitSals	Nitsa_0575	tgctggacaatttcctgaagctttgaaATG	RBS	Nifr. salsuginis	-
40	Nitrati	NIS_0651	aattcttgataattttttaaaactttaATG	?	Nitratiruptor sp.	-
41	Camini	CMTB2_00204	agaaattatcaataactttttaaaattATG	?	Cami. mediatlanticus	-
42	NautAmH	NAMH_0712	agatattatagataatttcctgaaattATG	LL	N. profundicola	-
Numbering	Name	Gene	Sequence	Score	Species	Meme prediction
1	Cjejuni	Cj0595c	ttaaagctaattaactaaaattaaaaaATG	LL	C. jejuni	-
2	Cdoylei	JJD26997_1074	ttaaagctaattaactaaaattaaaaaATG	LL	C. doylei	-
3	Ccoli	CCO1359	ttaaagctaattaattaaaataaaaaaATG	LL	C. coli	-
4	Clari	Cla_0915	taaagccgattaacatacaataagtttATG	LL	C. lari	-
5	Cupsal	CUP1095	ttaaaactaattaactacaataaaaaaATG	LL	C. upsaliensis	-
6	Cfetus	CFF8240_0512	tttagtttttttagctaaaatcccaaaATG	LL	C. fetus	GCTAAAAT
7	Cconc	CCC13826_0080	ttatctcacatttaaagaaaatttcaaATG	RBS	C. concisus	-
8	Ccurv	CCV52592_0115	acttataaaatttgataaaataccaaaATG	LL	C. curvus	GATAAAAT
9	Crectus	CAMRE0001_0624	taaataaaaacggctaaaatcggcgctATG	LL	C. rectus	GCTAAAAT
10	Cshowae	CAMSH0001_1832	taaataaaaacggctaaaatcggcgctATG	LL	C. showae	GCTAAAAT
11	Cgracil	CAMGR0001_1231	gtagaattccaccttgaggaaatgcaaATG	RBS	C. gracilis	-
12	Chomin	CHAB381_1222	ttgtaaatatttagctaaaatacacttATG	LL	C. hominis	GCTAAAAT
13	Sulfdel	Sdel_1341	attttcagaaaaaatcgaagagttaaaATG	RBS	Ssp. deleyianum	-
14	Sspbarn	Sulba_1403	ttttttctaaacgaagcaaaggtaaaaATG	RBS	Ssp. barnesii	-
15	SulfAmN	SAMN_1628	tataatacaaactttttaggagaaaaaATG	RBS	Sulfurospirillum Am-N	-
16	Arcobut	Abu_0623	aaatttacaagaagaatgtattgaaaaATG	RBS	A. butzleri	-
17	Arcob_L	ABLL_0770	agatagcaaaaataaaagagatataagATG	RBS	Arcobacter sp. L	-
18	Arconit	Arnit_0898	tttaaaataatctactaaaatctcatcATG	LL	A. nitrofigilis	-
19	Wolinella	WS1060	cctcatcctcctcaaaaggaatccctcATG	RBS	W. succinogenes	-
20	Hmuste	HMU04790	cctacgaaacaatgaggcaagtcagatTTG	RBS	H. mustelae	-
21	Hwing	HWAG_01421	ttgaagtttttaattaaggaatttcatATG	RBS	H. winghamensis	-
22	Hcanad	HCAN_0986	tgaaatttttaattaataggaatcgctATG	RBS	H. canadensis	-
23	Hpull	HPMG_01600	tgaaattttcaattaaaaggaacaataATG	RBS	H. pullorum	-
24	Hhepat	HH1575	ttgttgaacccataaagtgaaagtatcTTG	RBS	H. hepaticus	-
25	Hbilis	HRAG_01891	atggcaaagaattaaaagtgagtgtaaATG	RBS	H. bilis	-
26	Hcinaedi	HCN_1580	tgaacctttagaatcttaggattctaaATG	RBS	H. cinaedi	-
27	Hcetorum	HCD_01330	gtaaaacccttagaaagcttgtaagaaATG	RBS	H. cetorum	-
28	Hpylori	HP0585	ccttgtcatcaaagaaagcgtgtgaaaATG	RBS	H. pylori	-
29	Hacino	Hac_1427	accttatcatcaaggaaagcgtttaaaATG	RBS	H. acinonychis	-
30	Hsuis	HSUHS1_0800	agcccagtgtgttttggttaaccccttATG	?	H. suis	-
31	Hfelis	Hfelis_01120	agccgctttactccatgtgtctccgctATG	?	H. felis	-
32	Hbizzo	HBZC1_16010	ggctaaatgcattttggttaaacccctATG	?	H. bizzozeroni	-
33	SulKu	Sulku_0622	aatacggacaaaaaacggattatttagATG	RBS	Scu. kujiense	-
34	Sgotland	SMGD1_1890	atcatataactttgataaaatgtcattATG	LL	Smo. gotlandica	GATAAAAT
35	Sautro	Saut_1678	taacatataagttgctaaaatacatctATG	LL	Smo. autotrophica	GCTAAAAT
36	Sudenit	Suden_0516	caagactattttatatataattcttttATG	LL	Smo. denitrificans	-
37	Sulfurov	SUN_1806	aaaactcatacaaaaggtgctctgtttATG	RBS	Sulfurovum sp. NCB37-1	-
38	SulfrovAR	SULAR_05873	tattttattagaagaaggcaaatcagtATG	RBS	Sulfurovum sp. AR	-
39	NitSals	Nitsa_1368	cccaaaggcaaggtcaagaaggtcaagTTG	RBS	Nifr. salsuginis	-
40	Nitrati	NIS_0559	tatatcaaaagcatacaaaggcttatgATG	RBS	Nitratiruptor sp.	-
41	Camini	CMTB2_06811	gttattatatcacaaaaaaggatttcgATG	RBS	Cami. mediatlanticus	-
42	NautAmH	NAMH_0625	ttatataacacttaaaggagaagcaatATG	RBS	N. profundicola	-
Numbering	Name	Gene	Sequence	Score	Species	Meme prediction
1	Cjejuni	Cj0641	ctttgctaagatttgatataattttttATG	LL	C. jejuni	GATATAAT
2	Cdoylei	JJD26997_1358	ctttgctaagatttgatataattttttATG	LL	C. doylei	GATATAAT
3	Ccoli	CCO0721	cttagctaagatttgttataattttttATG	LL	C. coli	GTTATAAT
4	Clari	Cla_0650	ttagctaagttttgttataatttttttATG	LL	C. lari	GTTATAAT
5	Cupsal	CUP0457	tttgctaagttttgttataatttttttATG	LL	C. upsaliensis	GTTATAAT
6	Cfetus	CFF8240_1195	ataaaatacaaaaattaggaaaacataATG	RBS	C. fetus	-
7	Cconc	CCC13826_1982	aaaataaaatatgttacaatcatttctATG	LL	C. concisus	GTTACAAT
8	Ccurv	CCV52592_0464	taaaacgacacaattaaaagataaataATG	RBS	C. curvus	-
9	Crectus	CAMRE0001_0881	aaaacaaaatgtgataaaatcaaccttATG	LL	C. rectus	GATAAAAT
10	Cshowae	CAMSH0001_2298	aaaataaaatgtgataaaatccgctctATG	LL	C. showae	GATAAAAT
11	Cgracil	CAMGR0001_1137	tataaaatagcgcccgaaagtagaaaaATG	RBS	C. gracilis	-
12	Chomin	CHAB381_0297	taataaatacggtatttggaaaatttaATG	RBS	C. hominis	-
13	Sulfdel	Sdel_0657	taataaaagacacgctagaatgaaatcATG	LL	Ssp. deleyianum	GCTAGAAT
14	Sspbarn	Sulba_0710	taataaaagacacgatagaatcaaatcATG	LL	Ssp. barnesii	GATAGAAT
15	SulfAmN	SAMN_0107	attaaagaaaaggtaaaatctattattATG	LL	Sulfurospirillum Am-N	GGTAAAAT
16	Arcobut	Abu_1986	gaataaatttataaaaatgagttaaatTTG	RBS	A. butzleri	-
17	Arcob_L	ABLL_2418	ttaaataaattataaaatgagttgattTTG	RBS	Arcobacter sp. L	-
18	Arconit	Arnit_2583	gaaagataattttgatataatccaatcATG	LL	A. nitrofigilis	GATATAAT
19	Wolinella	WS1623	caaagcctattttgttgagtgattcttATG	RBS	W. succinogenes	-
20	Hmuste	HMU11610	tgattgtttttgaatggatggcataatTTG	RBS	H. mustelae	-
21	Hwing	HWAG_01129	cacttttgcaattttttaaggaagtaaATG	RBS	H. winghamensis	-
22	Hcanad	HCAN_0777	ctatagaatcaaagcttattttgtagaATG	LL	H. canadensis	-
23	Hpull	HPMG_01819	attaaggcatattttgtagagtgagatATG	RBS	H. pullorum	-
24	Hhepat	HH1296	cgcatactatgtggaatagactctaaaATG	RBS	H. hepaticus	-
25	Hbilis	HRAG_01075	caaactagccagaatcaaggataatacATG	RBS	H. bilis	-
26	Hcinaedi	HCN_1889	acatcgcccgataatagaggaagtgtaATG	RBS	H. cinaedi	-
27	Hcetorum	HCD_04730	tttaaggtttaagctacaataatacgcATG	LL	H. cetorum	GCTACAAT
28	Hpylori	HP1394	ttcaagctttaagctacaatagtatgtATG	LL	H. pylori	GCTACAAT
29	Hacino	Hac_1771	tttcaagctttaagctacaatatacgcATG	LL	H. acinonychis	GCTACAAT
30	Hsuis	HSUHS1_0990	ctttctttaagacgccgagaacctattTTG	RBS	H. suis	-
31	Hfelis	Hfelis_02980	gctgattttaagacacaagttttatagATG	RBS	H. felis	-
32	Hbizzo	HBZC1_11840	tatgatccattaggttttttgattaatATG	RBS	H. bizzozeroni	-
33	SulKu	Sulku_1436	aaaaacaaagaaaaaaggggcgaaataTTG	RBS	Scu. kujiense	-
34	Sgotland	SMGD1_2704	ataaaaatatttataaaagagattagtTTG	RBS	Smo. gotlandica	-
35	Sautro	Saut_1193	aaaatattcccaataaaagagcaaactTTG	RBS	Smo. autotrophica	-
36	Sudenit	Suden_1085	atgaacgaaaaaaattaaagagcagttTTG	RBS	Smo. denitrificans	-
37	Sulfurov	SUN_1233	tacgatacaaaacccttcaggaaaacgATG	RBS	Sulfurovum sp. NCB37-1	-
38	SulfrovAR	SULAR_04487	aattatatttcttaaatcaggaaaaagATG	RBS	Sulfurovum sp. AR	-
39	NitSals	Nitsa_1138	aatatttgtaaatatcaaggaagtataATG	RBS	Nifr. salsuginis	-
40	Nitrati	NIS_0772	aaaatgtaatgatggaagtgagagaatATG	RBS	Nitratiruptor sp.	-
41	Camini	CMTB2_00764	tgttataattataaaaaaaggttattaATG	RBS	Cami. mediatlanticus	-
42	NautAmH	NAMH_1041	gtataattatagaaaaaaagggaaacaGTG	RBS	N. profundicola	-
Numbering	Name	Gene	Sequence	Score	Species	Meme prediction
1	Cjejuni	Cj0667	ttgattttttttgctaaaattgcttttATG	LL	C. jejuni	GCTAAAAT
2	Cdoylei	JJD26997_1332	ttgattttttttgctaaaattgcttttATG	LL	C. doylei	GCTAAAAT
3	Ccoli	CCO0741	atttaatttttttggtaaaattccattATG	LL	C. coli	GGTAAAAT
4	Clari	Cla_0753	tcttgtattttttgataaaatatttttATG	LL	C. lari	GATAAAAT
5	Cupsal	CUP0453	ttgcatttttttgctaaaatcccccttATG	LL	C. upsaliensis	GCTAAAAT
6	Cfetus	CFF8240_0850	cagccaaaattggctagaattatatacATG	LL	C. fetus	GCTAGAAT
7	Cconc	CCC13826_1237	aaggctatttttgttaaaatccgccgcATG	LL	C. concisus	GTTAAAAT
8	Ccurv	CCV52592_1980	aagccgtttttagctaaaatccccgccATG	LL	C. curvus	GCTAAAAT
9	Crectus	CAMRE0001_2179	aagccaaatttggctaaaatcgccgccATG	LL	C. rectus	GCTAAAAT
10	Cshowae	CAMSH0001_0309	aagccaaatttggctaaaatcgccgccATG	LL	C. showae	GCTAAAAT
11	Cgracil	CAMGR0001_0768	aaggcaaatatcgctaaactcacacctATG	LL	C. gracilis	GCTAAACT
12	Chomin	CHAB381_1066	taagccaaaattcgttaaaatccacatATG	LL	C. hominis	GTTAAAAT
13	Sulfdel	Sdel_1026	ctctatcctattttaaagaagtgttacATG	RBS	Ssp. deleyianum	-
14	Sspbarn	Sulba_1238	ccaaatcctaatttaaagaagtttttgATG	RBS	Ssp. barnesii	-
15	SulfAmN	SAMN_2166	aatacaaaagccaaggagatttttaagATG	RBS	Sulfurospirillum Am-N	-
16	Arcobut	Abu_1278	aaaacagttttagttataatctatcttATG	LL	A. butzleri	GTTATAAT
17	Arcob_L	ABLL_1606	tagcttattttagttataatctatgttATG	LL	Arcobacter sp. L	GTTATAAT
18	Arconit	Arnit_1651	tatcttatcttagctataatcttgtttATG	LL	A. nitrofigilis	GCTATAAT
19	Wolinella	WS2160	tccgcctcaaaagagcaaggaaaaagcATG	RBS	W. succinogenes	-
20	Hmuste	HMU08090	acaagagcgaaaatctaaggagtcaccATG	RBS	H. mustelae	-
21	Hwing	HWAG_00602	agaattccacaaataataaggataacaATG	RBS	H. winghamensis	-
22	Hcanad	HCAN_1551	cccacaaaaatttttaggcttacgacaATG	RBS	H. canadensis	-
23	Hpull	HPMG_00859	gttgcaaaaatttttgagctttgagaaATG	RBS	H. pullorum	-
24	Hhepat	HH1702	ccaacatacaatccaaaggagacgataATG	RBS	H. hepaticus	-
25	Hbilis	HRAG_01064	tctttaatagataaacataggaaaaatATG	RBS	H. bilis	-
26	Hcinaedi	HCN_1074	cattctaagattcaaaggaagcgataaATG	RBS	H. cinaedi	-
27	Hcetorum	HCD_00710	agttaaagaataaggtaaaataaacgcATG	LL	H. cetorum	GGTAAAAT
28	Hpylori	HP1423	acttaaagaatagggtaaaataaacgcATG	LL	H. pylori	GGTAAAAT
29	Hacino	Hac_0109	acttaaagaatagggtaaaataaacgcATG	LL	H. acinonychis	GGTAAAAT
30	Hsuis	HSUHS1_1046	aaaggattaggtgctacaataccccctATG	LL	H. suis	GCTACAAT
31	Hfelis	Hfelis_03520	ttcaagcgtataatgctacaatgacccATG	LL	H. felis	GCTACAAT
32	Hbizzo	HBZC1_05750(frameshift)	ttaaagcgcataatgctacaatgatgcATG	LL	H. bizzozeroni	GCTACAAT
33	SulKu	Sulku_0950	ttcaaaaataaagtaaacggaataattTTG	RBS	Scu. kujiense	-
34	Sgotland	SMGD1_2609	ccaataaataactagaaagtatgaaaaATG	RBS	Smo. gotlandica	-
35	Sautro	Saut_1080	attttttaaaaaataaaaagataaagaATG	RBS	Smo. autotrophica	-
36	Sudenit	Suden_1152	tacgaaaaaattcagggtatatcttaaATG	RBS	Smo. denitrificans	-
37	Sulfurov	SUN_1587	gaaacaatgttcaagcaggggtaacaaATG	RBS	Sulfurovum sp. NCB37-1	-
38	SulfrovAR	SULAR_04918	cttcatgtgattaataggagttttaggGTG	RBS	Sulfurovum sp. AR	-
39	NitSals	Nitsa_1881	actaatagatttggaaggaaagaagatTTG	RBS	Nifr. salsuginis	-
40	Nitrati	NIS_0848	aaaaaaagcgttattggagtttgaaggGTG	RBS	Nitratiruptor sp.	-
41	Camini	CMTB2_02188	aatataattccaataaaaaggcttacaTTG	RBS	Cami. mediatlanticus	-
42	NautAmH	NAMH_1067	gtataatttgacaaaaaaagggacgttTTG	RBS	N. profundicola	-
Numbering	Name	Gene	Sequence	Score	Species	Meme prediction
1	Cjejuni	Cj0846	ttaattttacttggttataatacttttATG	LL	C. jejuni	GTTATAAT
2	Cdoylei	JJD26997_0995	ttaattttacttggttataatactttcATG	LL	C. doylei	GTTATAAT
3	Ccoli	CCO0906	ttaatttgctttgctataattaggattATG	LL	C. coli	GCTATAAT
4	Clari	Cla_0572	ttaattttgcttaaataaaattacactATG	LL	C. lari	-
5	Cupsal	CUP0514	aattcgcattttattttggagggcttaATG	RBS	C. upsaliensis	-
6	Cfetus	CFF8240_1153	ttttatactacgaaaaagaggtagtttTTG	RBS	C. fetus	-
7	Cconc	CCC13826_1553	tataatctttgttttcaaggagatattTTG	RBS	C. concisus	-
8	Ccurv	CCV52592_1132	taatcagccaaaatttaaaggaaaaatTTG	RBS	C. curvus	-
9	Crectus	CAMRE0001_2842	tttaataattttggctaaatttacgaaATG	LL	C. rectus	-
10	Cshowae	CAMSH0001_2330	tttaataattttggctaaatttacgaaATG	LL	C. showae	-
11	Cgracil	CAMGR0001_1461	ctggacgagtatatccaaggctagagtTTG	RBS	C. gracilis	-
12	Chomin	CHAB381_1383	aattggaaaaaattttaggaaattaaaTTG	RBS	C. hominis	-
13	Sulfdel	Sdel_2246	tattttgagacactaaaataacagaccATG	LL	Ssp. deleyianum	-
14	Sspbarn	Sulba_2507	tattttgagtctttaaaataaaatacaATG	LL	Ssp. barnesii	-
15	SulfAmN	n/a	n/a	absent	Sulfurospirillum Am-N	-
16	Arcobut	Abu_2285	gttaaccaaaaatttatataattccccATG	LL	A. butzleri	-
17	Arcob_L	ABLL_2810	attaactaagaaagcatacaatccaaaATG	LL	Arcobacter sp. L	-
18	Arconit	Arnit_3097	attaatctttactagttataatcctacATG	LL	A. nitrofigilis	GTTATAAT
19	Wolinella	WS1325	gacttttaacccaaggcctgttgctcaATG	RBS	W. succinogenes	-
20	Hmuste	HMU06990	aaattgcaagggatggctctcaaatctATG	RBS	H. mustelae	-
21	Hwing	HWAG_00848 (incomplete)	n/a	absent	H. winghamensis	-
22	Hcanad	HCAN_0846	agaatttaggcattcataggattaaaaATG	RBS	H. canadensis	-
23	Hpull	HPMG_00373	gcaagacattaagaaaatgaggagaatATG	RBS	H. pullorum	-
24	Hhepat	HH1251	gtgagtgggacaataaaggttgatagaGTG	RBS	H. hepaticus	-
25	Hbilis	HRAG_01127	aaatttttctttcattaagggttattcGTG	RBS	H. bilis	-
26	Hcinaedi	HCN_1986	tagtcatagattgagtgtggggatagaATG	RBS	H. cinaedi	-
27	Hcetorum	HCD_05085	aaaaaactcattgtaaaaaaggatagcATG	RBS	H. cetorum	-
28	Hpylori	HP1044	gaacattatgactacaaaaagggtgatATG	RBS	H. pylori	-
29	Hacino	Hac_1155	agaacactttataactaaaagggtgacATG	RBS	H. acinonychis	-
30	Hsuis	HSUHS1_0009	taacagatcaaattttataatccggctATG	LL	H. suis	-
31	Hfelis	Hfelis_07620	tagaagaatgggaaaggacttgatggtATG	RBS	H. felis	-
32	Hbizzo	HBZC1_16450	tcgataaacatggtaaaactcgcccctATG	?	H. bizzozeroni	-
33	SulKu	Sulku_2480	ttggccatatttcgttacaatggtttcATG	LL	Scu. kujiense	GTTACAAT
34	Sgotland	SMGD1_0081	tttagttttctctgttatactttgaatATG	LL	Smo. gotlandica	-
35	Sautro	Saut_2032	cacgccaactaattaaagccatagacaGTG	RBS	Smo. autotrophica	-
36	Sudenit	Suden_0553	tttagttttctttgctataattcaaacATG	LL	Smo. denitrificans	GCTATAAT
37	Sulfurov	SUN_0655	tcactgtaagggtaccaaggagcatttATG	RBS	Sulfurovum sp. NCB37-1	-
38	SulfrovAR	SULAR_04152	atgtaaagatattaacaaggtgttatgATG	RBS	Sulfurovum sp. AR	-
39	NitSals	n/a	n/a	absent	Nifr. salsuginis	-
40	Nitrati	n/a	n/a	absent	Nitratiruptor sp.	-
41	Camini	n/a	n/a	absent	Cami. mediatlanticus	-
42	NautAmH	n/a	n/a	absent	N. profundicola	-
Numbering	Name	Gene	Sequence	Score	Species	Meme prediction
1	Cjejuni	Cj1031	ttatataaagtatattaaaatatcaaaATG	LL	C. jejuni	-
2	Cdoylei	JJD26997_0751	aaatctaaatatgttatactttagtttATG	LL	C. doylei	-
3	Ccoli	CCO1098	tttatataaagcatattaaaatatcaaATG	LL	C. coli	-
4	Clari	Cla_0986	ttctataataaaacaaaaagtttaaaaATG	RBS	C. lari	-
5	Cupsal	CUP0710	tttatttaaagcgtattataataaattATG	LL	C. upsaliensis	-
6	Cfetus	n/a	n/a	absent	C. fetus	-
7	Cconc	CCC13826_0688	aggaaacctcgtaaagagctttcactgATG	RBS	C. concisus	-
8	Ccurv	CCV52592_1272	aggaaatctagtaaaaagctttcactgATG	RBS	C. curvus	-
9	Crectus	CAMRE0001_0993	gcccaaagttaagacaagagggtctaaATG	RBS	C. rectus	-
10	Cshowae	CAMSH0001_0475	gcccagagctaatagggaaggcttcagATG	RBS	C. showae	-
11	Cgracil	n/a	n/a	absent	C. gracilis	-
12	Chomin	n/a	n/a	absent	C. hominis	-
13	Sulfdel	Sdel_0977	tttaaatcacgccacaaggaagcatggATG	RBS	Ssp. deleyianum	-
14	Sspbarn	n/a	n/a	absent	Ssp. barnesii	-
15	SulfAmN	SAMN_0947	aaaggttaagagaaaaaaggataaaaaATG	RBS	Sulfurospirillum Am-N	-
16	Arcobut	Abu_0815	tctcttcattaaaaaaaggagttgtttTTG	RBS	A. butzleri	-
17	Arcob_L	ABLL_1057	caaacctaaatataaaaaggagttattTTG	RBS	Arcobacter sp. L	-
18	Arconit	Arnit_3023	atcttttcacaaaaataaaggagtaaaATG	RBS	A. nitrofigilis	-
19	Wolinella	WS1269	cgaacattcgtgagagaggattagagcATG	RBS	W. succinogenes	-
20	Hmuste	HMU04120	aaaaatccatggcaataaggagcttttATG	RBS	H. mustelae	-
21	Hwing	HWAG_00487	tatcaagttttgctagggagtgtgattTTG	RBS	H. winghamensis	-
22	Hcanad	HCAN_0410	taaaatcttgatagtgaaagggagaaaATG	RBS	H. canadensis	-
23	Hpull	HPMG_01011	aaataataaaaattacttggagagaaaATG	RBS	H. pullorum	-
24	Hhepat	HH0224	attgataataaacaaggagtataacttATG	RBS	H. hepaticus	-
25	Hbilis	HRAG_00223	tatgcaaataatttgaaaggagtttgtGTG	RBS	H. bilis	-
26	Hcinaedi	HCN_0593	ttataatcatcacttaggagttattgtATG	RBS	H. cinaedi	-
27	Hcetorum	HCD_01230	agcaggtctaagcgataggggggctttATG	RBS	H. cetorum	-
28	Hpylori	HP0605	tgctaaaaccagacgatagggggattgATG	RBS	H. pylori	-
29	Hacino	Hac_1397	aaaaccaagcactagggggttattttaATG	RBS	H. acinonychis	-
30	Hsuis	HSUHS1_0643	agacaacaacatagtatggagtttgcgATG	RBS	H. suis	-
31	Hfelis	Hfelis_08090	gatgtgtcttaaaaatggagtttaaatTTG	RBS	H. felis	-
32	Hbizzo	HBZC1_11510+11520	ttgtgtgctacttaattggagttagttATG	RBS	H. bizzozeroni	-
33	SulKu	Sulku_1771	tcaacattaaactcgtcaaggataaccATG	RBS	Scu. kujiense	-
34	Sgotland	SMGD1_2224	actatttaatcttatagaggtaaaaaaATG	RBS	Smo. gotlandica	-
35	Sautro	Saut_1321	tttatttgatttaatggagaaataattATG	RBS	Smo. autotrophica	-
36	Sudenit	Suden_0534	tgcaaaactattaatcaaggatagcagTTG	RBS	Smo. denitrificans	-
37	Sulfurov	SUN_0273	attgaatataattatcaaggagaaccaATG	RBS	Sulfurovum sp. NCB37-1	-
38	SulfrovAR	SULAR_04542	ttgccatctaaataagaaggatagtagATG	RBS	Sulfurovum sp. AR	-
39	NitSals	Nitsa_0566	acgagaaaaaatcctaaaggccctcacATG	RBS	Nifr. salsuginis	-
40	Nitrati	NIS_0074	aatagaaaaacttataaggaaagtcccATG	RBS	Nitratiruptor sp.	-
41	Camini	CMTB2_04262	ttgctttattatttaaaaggagaaacaATG	RBS	Cami. mediatlanticus	-
42	NautAmH	NAMH_0383	aatattacattatataaaggcgcacaaATG	RBS	N. profundicola	-
Numbering	Name	Gene	Sequence	Score	Species	Meme prediction
1	Cjejuni	Cj1152c	ttaaaaaagctatattataatgtttttATG	LL	C. jejuni	-
2	Cdoylei	JJD26997_0576	ttaaaaaagctatattataatgtttttATG	LL	C. doylei	-
3	Ccoli	CCO1225	aatttgaattatattataatatattctATG	LL	C. coli	-
4	Clari	Cla_0475	ttaataaaaatacattataatttttttATG	LL	C. lari	-
5	Cupsal	CUP0636	tttaaaaaatttaattataataattttATG	LL	C. upsaliensis	-
6	Cfetus	CFF8240_1415	aatgtaaaatcgtgtaaaatgcactttATG	LL	C. fetus	-
7	Cconc	CCC13826_0575	ttaaaatattttggttataatcaccaaATG	LL	C. concisus	GTTATAAT
8	Ccurv	CCV52592_0242	ttaaataattttagctataatcacgagATG	LL	C. curvus	GCTATAAT
9	Crectus	CAMRE0001_3116	ttagcttttttctgtataattttcgctATG	LL	C. rectus	-
10	Cshowae	CAMSH0001_1393	ttagcttttttttgtataattttcgccATG	LL	C. showae	-
11	Cgracil	n/a	n/a	absent	C. gracilis	-
12	Chomin	n/a	n/a	absent	C. hominis	-
13	Sulfdel	Sdel_1815	atattacaaaagaattgggagagtaggGTG	RBS	Ssp. deleyianum	-
14	Sspbarn	Sulba_1909	acattacgaaagaattaggtgactaggATG	RBS	Ssp. barnesii	-
15	SulfAmN	SAMN_1973	tagaatagttttagataaaataactttATG	LL	Sulfurospirillum Am-N	GATAAAAT
16	Arcobut	Abu_1795	tttataaatctaggatatgaaattatcGTG	RBS	A. butzleri	-
17	Arcob_L	n/a	n/a	absent	Arcobacter sp. L	-
18	Arconit	Arnit_0936	ctgagtatgatttataataggaatgtgATG	RBS	A. nitrofigilis	-
19	Wolinella	WS0678	tactcctgcgctttttgggtgtaccgtATG	RBS	W. succinogenes	-
20	Hmuste	HMU08960	tgcatcatgagatgtgaggggagagatATG	RBS	H. mustelae	-
21	Hwing	HWAG_00599	gcaaaaactttttggggtatttgcgcgATG	RBS	H. winghamensis	-
22	Hcanad	HCAN_0033	attgcaaaagtttctaggggtatttagATG	RBS	H. canadensis	-
23	Hpull	HPMG_00899	gcaaaatttcttaggaatctgtgccaaATG	RBS	H. pullorum	-
24	Hhepat	HH1534	atactctaaatattttgaggagagtttATG	RBS	H. hepaticus	-
25	Hbilis	HRAG_00496	taaaatgtagtcattatggagcaagttATG	RBS	H. bilis	-
26	Hcinaedi	HCN_0491	tttacagataatatcaaaaggaatcttATG	RBS	H. cinaedi	-
27	Hcetorum	HCD_01775	acgaccattctaatgagtttcaccaacATG	RBS	H. cetorum	-
28	Hpylori	HP0860	agcatgatcataaaggagtgcattcgcATG	RBS	H. pylori	-
29	Hacino	Hac_1223	acaccacaccacaccaagaaagccaccATG	RBS	H. acinonychis	-
30	Hsuis	HSUHS1_1189	gctaacaactacacatatggagcatagATG	RBS	H. suis	-
31	Hfelis	Hfelis_10210	tgcccaccaccacatggaaatgacgcaTTG	RBS	H. felis	-
32	Hbizzo	HBZC1_18570	cgcccaccacatgcacatggggcattgATG	RBS	H. bizzozeroni	-
33	SulKu	Sulku_2149	gagcttttcggcggcggagttgcataaGTG	RBS	Scu. kujiense	-
34	Sgotland	SMGD1_1944	tttggtgacggtgtaagctaattgcaaATG	RBS	Smo. gotlandica	-
35	Sautro	Saut_1574	tttggtgagggtgttggcgaataacgcATG	RBS	Smo. autotrophica	-
36	Sudenit	Suden_0574	tttggagatggtgttaactagtatcttATG	LL	Smo. denitrificans	-
37	Sulfurov	SUN_1940	tgtccgtgaaggagcaagctaaatcatATG	RBS	Sulfurovum sp. NCB37-1	-
38	SulfrovAR	n/a	n/a	absent	Sulfurovum sp. AR	-
39	NitSals	Nitsa_1428	agctataataatacaaaaagtgagggtATG	RBS	Nifr. salsuginis	-
40	Nitrati	NIS_1450	tcttttccatgaggtcattatagcataATG	RBS	Nitratiruptor sp.	-
41	Camini	n/a	n/a	absent	Cami. mediatlanticus	-
42	NautAmH	NAMH_1712	tgtgttaaaagctgtaaaggagcttgtGTG	RBS	N. profundicola	-
Numbering	Name	Gene	Sequence	Score	Species	Meme prediction
1	Cjejuni	Cj1247c	taagaaaagaaatgctaaaatcatcttATG	LL	C. jejuni	GCTAAAAT
2	Cdoylei	JJD26997_0479	taagaaaagaaatgctaaaatcatcttATG	LL	C. doylei	GCTAAAAT
3	Ccoli	CCO1337	taagaaaaaaaatgctaaaatcatcttATG	LL	C. coli	GCTAAAAT
4	Clari	Cla_0499	taataaaaaaaatgttagaataattaaATG	LL	C. lari	-
5	Cupsal	CUP1646	taaacaaaaaaatgctaaaattcctttATG	LL	C. upsaliensis	GCTAAAAT
6	Cfetus	CFF8240_1265	taataaaaaagatgttaaaatcgccaaATG	LL	C. fetus	GTTAAAAT
7	Cconc	CCC13826_1558	taaaataaaagatgataagattgccttATG	LL	C. concisus	-
8	Ccurv	CCV52592_0937	taatacaaaaaatgctaaaatcgccctATG	LL	C. curvus	GCTAAAAT
9	Crectus	CAMRE0001_1477	taacaaaaaaaatgctagaatcgccctATG	LL	C. rectus	GCTAGAAT
10	Cshowae	CAMSH0001_2193	taacaaaaaaaatgctaaaatcgccttATG	LL	C. showae	GCTAAAAT
11	Cgracil	CAMGR0001_2506	taagataaaaaatgctaaaatccgtctATG	LL	C. gracilis	GCTAAAAT
12	Chomin	CHAB381_0640	taagataaaaaatgataaaatcgccttATG	LL	C. hominis	GATAAAAT
13	Sulfdel	Sdel_0592	aaagcctaaacatgctataatcaacgcATG	LL	Ssp. deleyianum	GCTATAAT
14	SulfAmN	SAMN_0208	aaagcttattaatgctataattaaaacATG	LL	Sulfurospirillum Am-N	GCTATAAT
15	Sspbarn	Sulba_1909	aaaacccaaacatgctataataatcacATG	LL	Ssp. barnesii	-
16	Arcobut	Abu_0923	taatataaaactcgctataattagcgtATG	LL	A. butzleri	GCTATAAT
17	Arcob_L	ABLL_1147	taatataaaacttgctataattagcacATG	LL	Arcobacter sp. L	GCTATAAT
18	Arconit	Arnit_2064	taataaaaatagtgttataatgattgcATG	LL	A. nitrofigilis	GTTATAAT
19	Wolinella	WS1606	aagaagggcgtatgctataatcaccgcATG	LL	W. succinogenes	GCTATAAT
20	Hmuste	HMU06840	taatagcaaatatgctacaatgccaacATG	LL	H. mustelae	GCTACAAT
21	Hwing	HWAG_00650	caaaacaatctgtgttataattaaaaaATG	LL	H. winghamensis	GTTATAAT
22	Hcanad	HCAN_1220	accagtaagatatgctataattatgtaATG	LL	H. canadensis	GCTATAAT
23	Hpull	HPMG_01591	aattccaagatatgctataattgccaaATG	LL	H. pullorum	GCTATAAT
24	Hhepat	HH0018	aaataccaaatatgctaaaatcatcaaATG	LL	H. hepaticus	GCTAAAAT
25	Hbilis	n/a	n/a	absent	H. bilis	-
26	Hcinaedi	HCN_0823	aaatatcaaatatgctacaatcagcctATG	LL	H. cinaedi	GCTACAAT
27	Hcetorum	HCD_05770	tgaaaaaaagcatgctaagataagtttATG	LL	H. cetorum	-
28	Hpylori	HP0820	cgctaaaaagcatgttaagatcagtttATG	LL	H. pylori	-
29	Hacino	Hac_0724	cgttaaaaagcatgttaagataagtttATG	LL	H. acinonychis	-
30	Hsuis	HSUHS1_0554a*	ggttaataaacatgctaaaataaacatATG	LL	H. suis	GCTAAAAT
31	Hfelis	Hfelis_06100	tgctagcaaacatgctaatatgacaccATG	LL	H. felis	-
32	Hbizzo	HBZC1_16160	ccccaataaacatgctaaaatcaagccATG	LL	H. bizzozeroni	GCTAAAAT
33	SulKu	n/a	n/a	absent	Scu. kujiense	-
34	Sgotland	SMGD1_0806	taatgcaaacattgctataataagcagATG	LL	Smo. gotlandica	GCTATAAT
35	Sautro	Saut_1790	taataaaaagcttgctataattagcatATG	LL	Smo. autotrophica	GCTATAAT
36	Sudenit	Suden_0419	taataaaaacattgctataattgccagATG	LL	Smo. denitrificans	GCTATAAT
37	Sulfurov	SUN_1900	acagcaaagtgatgctataataattgcATG	LL	Sulfurovum sp. NCB37-1	GCTATAAT
38	SulfrovAR	SULAR_06298	acagcaaagtgatgatataatcgctttATG	LL	Sulfurovum sp. AR	GATATAAT
39	NitSals	Nitsa_0422	catcagcaacaatgctataattccggcATG	LL	Nifr. salsuginis	GCTATAAT
40	Nitrati	NIS_1342	agtcgccagaagtgttataattataaaATG	LL	Nitratiruptor sp.	GTTATAAT
41	Camini	CMTB2_0954	ccctaaaaaaatagatataattataatATG	LL	Cami. mediatlanticus	GATATAAT
42	NautAmH	NAMH_0988	gataagaaaaaacgttataataacaatATG	LL	N. profundicola	GTTATAAT
Numbering	Name	Gene	Sequence	Score	Species	Meme prediction
1	Cjejuni	Cj1349c	tcgccaaaatattttataatttcttttATG	LL	C. jejuni	-
2	Cdoylei	JJD26997_0361	tcgccaaaatattttataatttcttttATG	LL	C. doylei	-
3	Ccoli	CCO1455	catcaaaaatatcttataatctcttttATG	LL	C. coli	-
4	Clari	Cla_1538	ttcatcaaaatattttataatacatttATG	LL	C. lari	-
5	Cupsal	CUP0246	attttcaaaatatcttataatttgattATG	LL	C. upsaliensis	-
6	Cfetus	CFF8240_0194	tagcaaatttttggtataatcaggcttATG	LL	C. fetus	GGTATAAT
7	Cconc	CCC13826_2197	ttgcaacatttctgatataatccccgcATG	LL	C. concisus	GATATAAT
8	Ccurv	CCV52592_0598	ggcactaaatttagcaagggcaaggttATG	RBS	C. curvus	-
9	Crectus	CAMRE0001_0403	aaaattttaaaattttataattagccgATG	LL	C. rectus	-
10	Cshowae	CAMSH0001_1651	gcccgattttaggctataatttcggctATG	LL	C. showae	GCTATAAT
11	Cgracil	CAMGR0001_0190	aatccacaaagagaaattttaacgcgtATG	RBS	C. gracilis	-
12	Chomin	CHAB381_0123	ttagcaaaatttcgctaaaatctcattATG	LL	C. hominis	GCTAAAAT
13	Sulfdel	Sdel_2252	atgcgtgctattttacgaaagtgataaATG	RBS	Ssp. deleyianum	-
14	Sspbarn	Sulba_2513	attcgtgctattttacgaaagtgatgaATG	RBS	Ssp. barnesii	-
15	SulfAmN	SAMN_1281	atgcttagttaaaatataattttaactATG	LL	Sulfurospirillum Am-N	GTTAAAAT
16	Arcobut	Abu_0067	caaaaaaatttataaatttggacaaaaATG	?	A. butzleri	-
17	Arcob_L	ABLL_0272	agaaaattaaataaaaagtgaactaaaATG	RBS	Arcobacter sp. L	-
18	Arconit	Arnit_0308	tacacactaaaataaaattggaacaaaATG	?	A. nitrofigilis	-
19	Wolinella	WS1621	caaaaagcgtcttgagtccaagccctaATG	RBS	W. succinogenes	-
20	Hmuste	HMU11630	tgctaaaaagcacctggggggctagggATG	RBS	H. mustelae	-
21	Hwing	HWAG_01131	tgctaccaaacaactaagtgccttacaATG	RBS	H. winghamensis	-
22	Hcanad	HCAN_0775	cgactccaaaatttctaaagataaacaATG	RBS	H. canadensis	-
23	Hpull	HPMG_01821	tgccgctaaatgtatagaaaatttacaATG	RBS	H. pullorum	-
24	Hhepat	HH1294	cttagctattccattaaaggcagggcaTTG	RBS	H. hepaticus	-
25	Hbilis	HRAG_01342	ttttataatacactaaggattaaaagcATG	RBS	H. bilis	-
26	Hcinaedi	HCN_1887	catttaaaagcattaaaggaataagttTTG	RBS	H. cinaedi	-
27	Hcetorum	HCD_04720	tgctaaggaaaaattaaaggtgcaagaATG	RBS	H. cetorum	-
28	Hpylori	HP1392	cgctaaggaaaaattaaaggcgcaagaATG	RBS	H. pylori	-
29	Hacino	Hac_1773	cgctaaagaaaaattaaaggcacaagaATG	RBS	H. acinonychis	-
30	Hsuis	HSUHS1_0992	ttatgctaagatgaaattaaaacctaaATG	?	H. suis	-
31	Hfelis	Hfelis_03000	aagctttggcgtatgcgaggatgaagcTTG	RBS	H. felis	-
32	Hbizzo	HBZC1_06740	ctatgctaaaagaatgttagaacccaaATG	RBS	H. bizzozeroni	-
33	SulKu	Sulku_0037	ctctttttctaaagcgaaggtaaaactATG	RBS	Scu. kujiense	-
34	Sgotland	SMGD1_1350	tgttttatatctgctaaactatcatttATG	LL	Smo. gotlandica	GCTAAACT
35	Sautro	Saut_0096	ttttgaaattttagctaaaatactcttATG	LL	Smo. autotrophica	GCTAAAAT
36	Sudenit	Suden_0123	tatctatatatgtgataaaattcatctATG	LL	Smo. denitrificans	GATAAAAT
37	Sulfurov	SUN_0146	aaataaaattatgctagaatttcaagcATG	LL	Sulfurovum sp. NCB37-1	GCTAGAAT
38	SulfrovAR	SULAR_10294	tcacaacaattatgaagaaagactcaaATG	RBS	Sulfurovum sp. AR	-
39	NitSals	Nitsa_0234	ccactttttctgtgctaaaatccccctATG	LL	Nifr. salsuginis	GCTAAAAT
40	Nitrati	NIS_1668	attttatcaaaaaagattgaggtagggATG	RBS	Nitratiruptor sp.	-
41	Camini	CMTB2_06211	actaatatacctttttggagaaatataATG	RBS	Cami. mediatlanticus	-
42	NautAmH	NAMH_0233	gatagtattaaaataaaaaggtaaagaTTG	RBS	N. profundicola	-
Numbering	Name	Gene	Sequence	Score	Species	Meme prediction
1	Cjejuni	Cj1449c	aaaatattttagtataatttttacaatATG	LL	C. jejuni	-
2	Cdoylei	JJD26997_1783	aaaatattttagtataatttttacaatATG	LL	C. doylei	-
3	Ccoli	CCO1555	taaaaaaatttagtataattttacccaATG	LL	C. coli	-
4	Clari	Cla_0410	aaattttaaagcttaaagccaataacaATG	RBS	C. lari	-
5	Cupsal	CUP0613	tttaaaaaaattaagtataatttttcaATG	LL	C. upsaliensis	-
6	Cfetus	CFF8240_1270	atatttttaaatttgaaaagataaaaaATG	RBS	C. fetus	-
7	Cconc	CCC13826_2157	attcttgacatttttaggggaatttagATG	RBS	C. concisus	-
8	Ccurv	CCV52592_1054	aagcatgaaatttagggagatcttgatATG	RBS	C. curvus	-
9	Crectus	CAMRE0001_2573	aaatttttagcgcttaaggcggataaaATG	RBS	C. rectus	-
10	Cshowae	CAMSH0001_0873	aaatttttagcgcttaaggcggacgaaATG	RBS	C. showae	-
11	Cgracil	CAMGR0001_2477	tataatttagcaaaaaggaggcttaaaATG	RBS	C. gracilis	-
12	Chomin	CHAB381_0547	ttataacaaaaaatagtaaaatatgaaATG	LL	C. hominis	-
13	Sulfdel	Sdel_1888	ttacctttacatgtaaaaaggactatcTTG	RBS	Ssp. deleyianum	-
14	Sspbarn	Sulba_1993	gttatactttttttcaaaggaaacaccATG	RBS	Ssp. barnesii	-
15	SulfAmN	SAMN_2198	ccaagaatccatacaaaaggtacttggTTG	RBS	Sulfurospirillum Am-N	-
16	Arcobut	n/a	n/a	absent	A. butzleri	-
17	Arcob_L	n/a	n/a	absent	Arcobacter sp. L	-
18	Arconit	n/a	n/a	absent	A. nitrofigilis	-
19	Wolinella	WS0399	cccaccactagagacaaaaggcaaagcATG	RBS	W. succinogenes	-
20	Hmuste	HMU03300	gaattttttggatagctggagtctgtgATG	RBS	H. mustelae	-
21	Hwing	HWAG_00540	taagcctttttggctaaaattccgcttATG	LL	H. winghamensis	GCTAAAAT
22	Hcanad	HCAN_0361	aagcttggattgtagaagtggattaatATG	RBS	H. canadensis	-
23	Hpull	HPMG_01520	aatacccttactaaaaaggttcaaacaATG	RBS	H. pullorum	-
24	Hhepat	n/a	n/a	absent	H. hepaticus	-
25	Hbilis	n/a	n/a	absent	H. bilis	-
26	Hcinaedi	n/a	n/a	absent	H. cinaedi	-
27	Hcetorum	n/a	n/a	absent	H. cetorum	-
28	Hpylori	n/a	n/a	absent	H. pylori	-
29	Hacino	n/a	n/a	absent	H. acinonychis	-
30	Hsuis	n/a	n/a	absent	H. suis	-
31	Hfelis	n/a	n/a	absent	H. felis	-
32	Hbizzo	HBZC1_14380	tacgatgtgatcgaacgctgaagctgtTTG	RBS	H. bizzozeroni	-
33	SulKu	Sulku_1903	cgctggaaaaactaagcggagcgctgcGTG	RBS	Scu. kujiense	-
34	Sgotland	SMGD1_0737	gaagactttatgtttcagtcttgagtcATG	?	Smo. gotlandica	-
35	Sautro	Saut_1637	attagaaagtttcatgtacaaacattaATG	?	Smo. autotrophica	-
36	Sudenit	Suden_0483	tagaacgccatctttacaaagattttaATG	RBS	Smo. denitrificans	-
37	Sulfurov	n/a	n/a	absent	Sulfurovum sp. NCB37-1	-
38	SulfrovAR	n/a	n/a	absent	Sulfurovum sp. AR	-
39	NitSals	n/a	n/a	absent	Nifr. salsuginis	-
40	Nitrati	NIS_0202	atagtcgcattttggtattatatacaaATG	LL	Nitratiruptor sp.	-
41	Camini	n/a	n/a	absent	Cami. mediatlanticus	-
42	NautAmH	n/a	n/a	absent	N. profundicola	-
Numbering	Name	Gene	Sequence	Score	Species	Meme prediction
1	Cjejuni	Cj1458c	aaaggaaattttataaaatcacgcattATG	LL	C. jejuni	-
2	Cdoylei	JJD26997_1793	aaaggaaattttataaaatcacgcattATG	LL	C. doylei	-
3	Ccoli	CCO1565	taaaaggaaattttataaaatcttttcATG	LL	C. coli	-
4	Clari	Cla_0405	taaaagctttttgtataaaatattcacATG	LL	C. lari	-
5	Cupsal	CUP1810	ttaaagaaaattctataaaatctccttATG	LL	C. upsaliensis	-
6	Cfetus	CFF8240_0088	gtcagcttcgtggcaggagcttaaagaGTG	RBS	C. fetus	-
7	Cconc	CCC13826_1042	taaaaggagtttcattataatagctcaATG	LL	C. concisus	-
8	Ccurv	CCV52592_0773	taaaaccaaatttaatataatcgtcaaATG	LL	C. curvus	-
9	Crectus	CAMRE0001_0816	ttaacgtcaaattttataaaatgcggtATG	LL	C. rectus	-
10	Cshowae	CAMSH0001_0601	ttagcccgaattttataaaatcgcaaaATG	LL	C. showae	-
11	Cgracil	CAMGR0001_2582	cgtaacgctaaatttaacggagggagcATG	RBS	C. gracilis	-
12	Chomin	CHAB381_0702	gtattttagcatttttaagggtaaaatTTG	RBS	C. hominis	-
13	Sulfdel	Sdel_1182	atagagcactttagtaagcgaggcatcATG	RBS	Ssp. deleyianum	-
14	Sspbarn	Sulba_1081	ctatacgcattgtatcaaagaggacaaATG	RBS	Ssp. barnesii	-
15	SulfAmN	SAMN_1872	tataatattaaaatgacaaggttttatATG	RBS	Sulfurospirillum Am-N	-
16	Arcobut	Abu_0740	agcagttatatttgatataatgtcctaATG	LL	A. butzleri	GATATAAT
17	Arcob_L	ABLL_0959	ttttacacatctttgatataattgcgtATG	LL	Arcobacter sp. L	GATATAAT
18	Arconit	Arnit_1078	aagtgaatttatgctaaaatccctcccATG	LL	A. nitrofigilis	GCTAAAAT
19	Wolinella	WS1272	ctggctggatatgagtttgaagatgagATG	RBS	W. succinogenes	-
20	Hmuste	n/a	n/a	absent	H. mustelae	-
21	Hwing	HWAG_01504	aagtatgaagattgattaaagtaatgaATG	RBS	H. winghamensis	-
22	Hcanad	HCAN_1158	attgattaaagtaaattaaccaaagtaATG	RBS	H. canadensis	-
23	Hpull	HPMG_01344	gtgtttttgggagtataggcttggagtATG	RBS	H. pullorum	-
24	Hhepat	HH1834	ttgagcctcaaaattgaaggctaggttGTG	RBS	H. hepaticus	-
25	Hbilis	HRAG_02084	agctttgtagaaaacattcattttaaaATG	RBS	H. bilis	-
26	Hcinaedi	HCN_0937	ccacccttgttagattctaggcacaaaATG	RBS	H. cinaedi	-
27	Hcetorum	n/a	n/a	absent	H. cetorum	-
28	Hpylori	n/a	n/a	absent	H. pylori	-
29	Hacino	n/a	n/a	absent	H. acinonychis	-
30	Hsuis	HSUHS1 (not annotated)	tggatatgagtttaaagttagtttagtGTG	RBS	H. suis	-
31	Hfelis	Hfelis_13470	cggtgtgggtggatatgagtatgaaacTTG	RBS	H. felis	-
32	Hbizzo	HBZC1_11630	ggatatgagcatgaaattagcctaaacTTG	RBS	H. bizzozeroni	-
33	SulKu	Sulku_1573	ataatatttttaagatgggtagagagcGTG	RBS	Scu. kujiense	-
34	Sgotland	SMGD1_2777	cttaaaggtactttaaaagaagtttatTTG	RBS	Smo. gotlandica	-
35	Sautro	Saut_1254	atatatgcttaataaaaagaagtttcaTTG	RBS	Smo. autotrophica	-
36	Sudenit	Suden_1031	atttatcatataatttaagaagatttaTTG	RBS	Smo. denitrificans	-
37	Sulfurov	SUN_1198	gaatgttctgtatataaagtatataaaATG	RBS	Sulfurovum sp. NCB37-1	-
38	SulfrovAR	SULAR_02738	gatttaagtgctcaaaggacagaaactATG	RBS	Sulfurovum sp. AR	-
39	NitSals	Nitsa_1077	cttccccgtctatgctacaatcccggcATG	LL	Nifr. salsuginis	GCTACAAT
40	Nitrati	NIS_0691	tgttatcataagaagaggggaaacaggGTG	RBS	Nitratiruptor sp.	-
41	Camini	CMTB2_02478	ttgggaaaaagaggtattgaaaagtttATG	RBS	Cami. mediatlanticus	-
42	NautAmH	NAMH_1119	cttttaaaaaggacttagacagactttATG	RBS	N. profundicola	-
Numbering	Name	Gene	Sequence	Score	Species	Meme prediction
1	Cjejuni	Cj1565c	ttataagagttttgctataattattttATG	LL	C. jejuni	GCTATAAT
2	Cdoylei	JJD26997_1916	ttataagagttttgctataattattttATG	LL	C. doylei	GCTATAAT
3	Ccoli	CCO0279	ttactcaaaatataatataattattgtATG	LL	C. coli	-
4	Clari	Cla_1431	taaaataatattgctataatcacgcttATG	LL	C. lari	GCTATAAT
5	Cupsal	CUP1028	gttataagagttttgttataattttatATG	LL	C. upsaliensis	GTTATAAT
6	Cfetus	CFF8240_0217	ttaaatttttatgttataatctttttaATG	LL	C. fetus	GTTATAAT
7	Cconc	CCC13826_1670	tttagaaaatttaactataatggcggcATG	LL	C. concisus	-
8	Ccurv	CCV52592_1515	aatgcaaaacttagctataatgtcggcATG	LL	C. curvus	GCTATAAT
9	Crectus	CAMRE0001_2748	ttaaacgaaaaagggtataatcgccgtATG	LL	C. rectus	GGTATAAT
10	Cshowae	CAMSH0001_1493	ttaaacgaaaaagggtataatggtcgcATG	LL	C. showae	GGTATAAT
11	Cgracil	n/a	n/a	absent	C. gracilis	-
12	Chomin	n/a	n/a	absent	C. hominis	-
13	Sulfdel	Sdel_0152	aaccccttattttgctataatgtaggcATG	LL	Ssp. deleyianum	GCTATAAT
14	Sspbarn	Sulba_0170	atccccttattttgctataatgcaggcATG	LL	Ssp. barnesii	GCTATAAT
15	SulfAmN	SAMN_0747	cttaaatttttttgatataatataaacATG	LL	Sulfurospirillum Am-N	GATATAAT
16	Arcobut	Abu_1941	taggctcatttggacaaaagtgatttgATG	RBS	A. butzleri	-
17	Arcob_L	ABLL_2371	tatgaattaaaaagaaaaaggtaaactTTG	RBS	Arcobacter sp. L	-
18	Arconit	Arnit_2477	gaattaaataaaaataaaaggtaagttTTG	RBS	A. nitrofigilis	-
19	Wolinella	WS0490	taatctccataaaaaacagggagtttcATG	RBS	W. succinogenes	-
20	Hmuste	HMU13970	tagcgaaattcaaatggggttttgggaATG	RBS	H. mustelae	-
21	Hwing	HWAG_00847	tgcaaagattaaaatttaggaaaaaagTTG	RBS	H. winghamensis	-
22	Hcanad	HCAN_0847	aattgaaatttttggaatacaatgagaATG	RBS	H. canadensis	-
23	Hpull	HPMG_00374	tatcgcattttaaagttgtggtagaaaATG	RBS	H. pullorum	-
24	Hhepat	HH1589	tcgctttaagccactttaggagtgtgtGTG	RBS	H. hepaticus	-
25	Hbilis	HRAG_01746	aaaagcgtagaaataaaggatacttacTTG	RBS	H. bilis	-
26	Hcinaedi	HCN_0615	ttaaagttagccaccttaggagtgtaaGTG	RBS	H. cinaedi	-
27	Hcetorum	HCD_00475	tctttattatgcaaggactcttagaatTTG	RBS	H. cetorum	-
28	Hpylori	HP1274	ttaaagttagccaccttaggagtgtaaGTG	RBS	H. pylori	-
29	Hacino	Hac_0210	tttttatgatgcgagggcttttagagtTTG	RBS	H. acinonychis	-
30	Hsuis	HSUHS1_0324	tatatgggttctaatagagtctagtctATG	RBS	H. suis	-
31	Hfelis	Hfelis_08350	taggttctatttctgtgctccaacattATG	?	H. felis	-
32	Hbizzo	HBZC1_18760	ccttccgccttttgatgccttgaatcaATG	?	H. bizzozeroni	-
33	SulKu	Sulku_0279	tattaaaaggaaacaaaaggggaaggaTTG	RBS	Scu. kujiense	-
34	Sgotland	SMGD1_1696	aaatttagggagaaaaaggaagagaacTTG	RBS	Smo. gotlandica	-
35	Sautro	Saut_1820	agttatcttaataaagggagagagaatTTG	RBS	Smo. autotrophica	-
36	Sudenit	Suden_1814	ttttttatataaaggaggagggagcatTTG	RBS	Smo. denitrificans	-
37	Sulfurov	n/a	n/a	absent	Sulfurovum sp. NCB37-1	-
38	SulfrovAR	n/a	n/a	absent	Sulfurovum sp. AR	-
39	NitSals	n/a	n/a	absent	Nifr. salsuginis	-
40	Nitrati	n/a	n/a	absent	Nitratiruptor sp.	-
41	Camini	CMTB2_06056	tgatataatttatcaaaaaggtttatgTTG	RBS	Cami. mediatlanticus	-
42	NautAmH	NAMH_1413	ttgctataattagcaaaaaggctgaagTTG	RBS	N. profundicola	-
Numbering	Name	Gene	Sequence	Score	Species	Meme prediction
1	Cjejuni	Cj1620c	ttaaaattttttgttatactctcatttATG	LL	C. jejuni	GTTATACT
2	Cdoylei	JJD26997_1974	ttaaaattttttgttatactctcatttATG	LL	C. doylei	GTTATACT
3	Ccoli	CCO0214	tatgcaatttttgttatactctaacccATG	LL	C. coli	GTTATACT
4	Clari	Cla_0131	aatattaattttaaaaaggaggtctatATG	RBS	C. lari	-
5	Cupsal	CUP1575	gaaaatttttgctatacttttgcccttATG	LL	C. upsaliensis	GCTATACT
6	Cfetus	n/a	n/a	absent	C. fetus	-
7	Cconc	n/a	n/a	absent	C. concisus	-
8	Ccurv	n/a	n/a	absent	C. curvus	-
9	Crectus	n/a	n/a	absent	C. rectus	-
10	Cshowae	n/a	n/a	absent	C. showae	-
11	Cgracil	n/a	n/a	absent	C. gracilis	-
12	Chomin	n/a	n/a	absent	C. hominis	-
13	Sulfdel	Sdel_0010	gattgaacatggaaaaacacccataaaATG	RBS?	Ssp. deleyianum	-
14	Sspbarn	Sulba_0009	taaaaaaccgattgagtggtgtttggcTTG	RBS	Ssp. barnesii	-
15	SulfAmN	n/a	n/a	absent	Sulfurospirillum Am-N	-
16	Arcobut	n/a	n/a	absent	A. butzleri	-
17	Arcob_L	n/a	n/a	absent	Arcobacter sp. L	-
18	Arconit	n/a	n/a	absent	A. nitrofigilis	-
19	Wolinella	WS0745	cacacgtttttggctacaattctagccATG	LL	W. succinogenes	GCTACAAT
20	Hmuste	HMU02840	ttaaatccaagtaaaatgggattatgaTTG	RBS	H. mustelae	-
21	Hwing	HWAG_00206	ccttatgccgtgctgcttagtgaaataATG	RBS?	H. winghamensis	-
22	Hcanad	HCAN_0711	ctctaactaacgatgaatttaccccttTTG	RBS	H. canadensis	-
23	Hpull	HPMG_01443	gcttatagagtttggataagtgagattATG	RBS	H. pullorum	-
24	Hhepat	HH1242	tttaaatattaagctataatttatattATG	LL	H. hepaticus	GCTATAAT
25	Hbilis	HRAG_01589	aataatatttttgctatacttctctttATG	LL	H. bilis	GCTATACT
26	Hcinaedi	HCN_1994	ttgtgttttttagctatacttgcctttATG	LL	H. cinaedi	GCTATACT
27	Hcetorum	HCD_03225	aaaactatcgcttttaggtggctataaTTG	RBS	H. cetorum	-
28	Hpylori	HP0142	gccccttatgaagtctatatcagcgaaGTG	RBS	H. pylori	-
29	Hacino	Hac_0323	gccccttatgaagtctatattagcgaaGTG	RBS	H. acinonychis	-
30	Hsuis	HSUHS1_0953	acctagttagacggattaatcatttgtATG	RBS	H. suis	-
31	Hfelis	Hfelis_01930	ctacaggcaatatcactagagatcgcaATG	RBS	H. felis	-
32	Hbizzo	HBZC1_04750	aatttatacccgcctccaccaacaccaATG	?	H. bizzozeroni	-
33	SulKu	Sulku_0773	ataaaatgatttcgctacaattctcaaATG	LL	Scu. kujiense	GCTACAAT
34	Sgotland	n/a	n/a	absent	Smo. gotlandica	-
35	Sautro	Saut_2035	atttatcacatatatctgagtgaaattATG	RBS	Smo. autotrophica	-
36	Sudenit	n/a	n/a	absent	Smo. denitrificans	-
37	Sulfurov	SUN_0010	gcataaaatatggctataatcgccctcATG	LL	Sulfurovum sp. NCB37-1	GCTATAAT
38	SulfrovAR	SULAR_08517	caaagcaacacatgctataatcccatcATG	LL	Sulfurovum sp. AR	GCTATAAT
39	NitSals	Nitsa_1948	gggttgaaacgttccgaagacgagcggATG	RBS	Nifr. salsuginis	-
40	Nitrati	NIS_0206	cgatcctgcctcatggaattaacacgaTTG	RBS	Nitratiruptor sp.	-
41	Camini	n/a	n/a	absent	Cami. mediatlanticus	-
42	NautAmH	n/a	n/a	absent	N. profundicola	-
Numbering	Name	Gene	Sequence	Score	Species	Meme prediction
1	Cjejuni	Cj1711c	aagaatttttagataaaattatttcttATG	LL	C. jejuni	GATAAAAT
2	Cdoylei	JJD26997_2085	aagaatttttagataaaattattttttATG	LL	C. doylei	GATAAAAT
3	Ccoli	CCO0005	aatttttagctaaaataaaaaactattATG	LL	C. coli	GCTAAAAT
4	Clari	Cla_0019	ttaatattttttagataaaataaatttATG	LL	C. lari	GATAAAAT
5	Cupsal	CUP1434	aagaatttttagctaaaatcgttctttATG	LL	C. upsaliensis	GCTAAAAT
6	Cfetus	CFF8240_1812	aagtcaaattcaggtagcataaacgcgATG	LL	C. fetus	-
7	Cconc	CCC13826_1888	aagtaatttttggctaatatcgcggctATG	LL	C. concisus	-
8	Ccurv	CCV52592_1116	gcggcgtgaaaatagagtaaaataaagATG	RBS	C. curvus	-
9	Crectus	CAMRE0001_0264	aagctttgtcgctcttatggaataaaaATG	RBS	C. rectus	-
10	Cshowae	CAMSH0001_0142	gtaaaatcggcgaaatttaggaaaaaaATG	RBS	C. showae	-
11	Cgracil	CAMGR0001_0349	taagtaaaatttggctagactctcgcgATG	LL	C. gracilis	GCTAGACT
12	Chomin	CHAB381_1746	taagaaaaatttggttaaaatcaaaagATG	LL	C. hominis	GTTAAAAT
13	Sulfdel	Sdel_0062	tcaaacttagaaaatatagggtgcaaaTTG	RBS	Ssp. deleyianum	-
14	Sspbarn	Sulba_0080	ttaaatttagaaaatatagggtgcaaaTTG	RBS	Ssp. barnesii	-
15	SulfAmN	SAMN_0897	agcccaaattagaaagaagtggtgtagATG	RBS	Sulfurospirillum Am-N	-
16	Arcobut	Abu_0053	ttaaaaacagatatactcgtcgcaattATG	LL	A. butzleri	GATATACT
17	Arcob_L	ABLL_0145	ttaaaagcagatatactctttccaattATG	LL	Arcobacter sp. L	GATATACT
18	Arconit	Arnit_0151	ttaagttcatatataatctttgctcttATG	LL	A. nitrofigilis	-
19	Wolinella	WS0065	gaatcgattcccgaagaggcacgcaaaGTG	RBS	W. succinogenes	-
20	Hmuste	HMU00380	atggaacgcaaagtttcggagatatttTTG	RBS	H. mustelae	-
21	Hwing	HWAG_01251	tccaaaaatgctaattctttaataattTTG	?	H. winghamensis	-
22	Hcanad	HCAN_0540	gatccattgtgtaagggttgtgtcgtgATG	RBS	H. canadensis	-
23	Hpull	HPMG_01499	aattttttacaagatgagaatgtgttaTTG	RBS	H. pullorum	-
24	Hhepat	HH1174	aatatcagtcaaaataaaggtaaagaaGTG	RBS	H. hepaticus	-
25	Hbilis	HRAG_00249	taaacaaaacagaaaacgggagacataATG	RBS	H. bilis	-
26	Hcinaedi	HCN_2064	taaaataaaggttagggctttgagcaaATG	RBS	H. cinaedi	-
27	Hcetorum	HCD_00730	tataatactaggaatttagaaatacttATG	RBS	H. cetorum	-
28	Hpylori	HP1431	atatgaggaattttagaagcgtttcttATG	RBS	H. pylori	-
29	Hacino	Hac_0113	tataatattaggaattaaaagcgtgctATG	RBS	H. acinonychis	-
30	Hsuis	HSUHS1_1210	atggggcagaaattttagagcgaaagaATG	RBS	H. suis	-
31	Hfelis	Hfelis_11390	gaataaattagaaatgcaaggttaataATG	RBS	H. felis	-
32	Hbizzo	HBZC1_12720	gcgccccaaagttttaaagttaggaagATG	RBS	H. bizzozeroni	-
33	SulKu	Sulku_0114	aacactttattaggtacaataagggcaATG	LL	Scu. kujiense	GGTACAAT
34	Sgotland	SMGD1_1230	aagtaaaattactatacactcttgcccATG	LL	Smo. gotlandica	-
35	Sautro	Saut_2148	taagtaaaaagaaggtagaataacgtcATG	LL	Smo. autotrophica	-
36	Sudenit	Suden_2090	agcaaaattagtataaaatgcacaccaATG	LL	Smo. denitrificans	-
37	Sulfurov	SUN_2366	gcatcaggtataaaggtagattatagtATG	RBS	Sulfurovum sp. NCB37-1	-
38	SulfrovAR	SULAR_08377	gtatcaattataaaggtagattatagtATG	RBS	Sulfurovum sp. AR	-
39	NitSals	Nitsa_0061	attgccatttaagtaaaaaagtgtataATG	RBS	Nifr. salsuginis	-
40	Nitrati	NIS_0061	ttctttatcaacgataggatacaatctTTG	RBS	Nitratiruptor sp.	-
41	Camini	CMTB2_05002	cactatttagaaaaaatcgtcgaagcgATG	?	Cami. mediatlanticus	-
42	NautAmH	NAMH_1789	gtccaagcgatgcccaagaccgataatATG	RBS	N. profundicola	-
Numbering	Name	Gene	Sequence	Score	Species	Meme prediction
1	Cjejuni	Cj0810	acattaaatttttaaaaggcaagctttATG	RBS	C. jejuni	-
2	Cdoylei	JJD26997_1200	acattaaatttttaaaaggcaagctttATG	RBS	C. doylei	-
3	Ccoli	CCO0869	atacattgattgtttaaaggtaagtttATG	RBS	C. coli	-
4	Clari	Cla_0900	taaaaaattaatatttaaagattttttATG	RBS	C. lari	-
5	Cupsal	CUP0831	gcaaatgcaaaagcaaagggtgttattTTG	RBS	C. upsaliensis	-
6	Cfetus	CFF8240_1078	gcaactaatttcttataggtaaatttaATG	RBS	C. fetus	-
7	Cconc	CCC13826_2048	aaggaagcaattttaggcaaagggacaATG	RBS	C. concisus	-
8	Ccurv	CCV52592_0125	aaccaataaaaataaatcggtgcaaagATG	?	C. curvus	-
9	Crectus	CAMRE0001_2668	aatttaaatttatcggtgataatcattATG	?	C. rectus	-
10	Cshowae	CAMSH0001_1577	aatttaaatttatcggtgataatcgttATG	?	C. showae	-
11	Cgracil	CAMGR0001_1249	taacgtaaaattttaaggctaaatattATG	RBS	C. gracilis	-
12	Chomin	CHAB381_1025	ttctaaaacaaaaaatatggaatcaaaATG	RBS	C. hominis	-
13	Sulfdel	Sdel_1348	aaaactacgccaataaaggtcattattGTG	RBS	Ssp. deleyianum	-
14	Sspbarn	Sulba_1410	ttgaaatcactctaaaaggttgttacaGTG	RBS	Ssp. barnesii	-
15	SulfAmN	SAMN_1620	tttcaaatcaatttttaaagaaaacacGTG	RBS	Sulfurospirillum Am-N	-
16	Arcobut	Abu_1250	tcaaaattcttaagaaaaggtttaaaaATG	RBS	A. butzleri	-
17	Arcob_L	ABLL_1578	atataattacttaataaaggattaaaaATG	RBS	Arcobacter sp. L	-
18	Arconit	Arnit_1875	gatataatttattaaaggataataattATG	RBS	A. nitrofigilis	-
19	Wolinella	WS0206	ccactcccacgatcaaaggtaaccctaATG	RBS	W. succinogenes	-
20	Hmuste	HMU05830	caaaatttagggggctagaaagagattATG	RBS	H. mustelae	-
21	Hwing	HWAG_01305	taaatgcctattttgcaaggttttattATG	RBS	H. winghamensis	-
22	Hcanad	HCAN_0260	cttaaaaattaaaattttaggcattttATG	RBS	H. canadensis	-
23	Hpull	HPMG_00112	ttagattctaagaatagatggagatttATG	RBS	H. pullorum	-
24	Hhepat	HH1008	agatgataaaaattttaaggtatagaaATG	RBS	H. hepaticus	-
25	Hbilis	HRAG_00772	cattatttattgcaataaaggatttacATG	RBS	H. bilis	-
26	Hcinaedi	HCN_0088	ataaaagggtataacaaaagggatataATG	RBS	H. cinaedi	-
27	Hcetorum	HCD_02140	tgcattttttctactataatggaaagcATG	LL	H. cetorum	-
28	Hpylori	HP0329	tgcgttttttctattataatttaaggcATG	LL	H. pylori	-
29	Hacino	Hac_0991	tacattttttctattataattcaaagcATG	LL	H. acinonychis	-
30	Hsuis	n/a	n/a	absent	H. suis	-
31	Hfelis	Hfelis_09930	tgcgctaaatttttaccggatttttagATG	RBS	H. felis	-
32	Hbizzo	HBZC1_05390	gttggctatttgcaaaaggatatctatTTG	RBS	H. bizzozeroni	-
33	SulKu	Sulku_1580	ttgttaatacaaaagtaaggttaagcgGTG	RBS	Scu. kujiense	-
34	Sgotland	SMGD1_0161	aagatttttaaaggttcgctaaaatatATG	RBS	Smo. gotlandica	-
35	Sautro	Saut_0895	ataatttctaaaggttaaagagacacaATG	RBS	Smo. autotrophica	-
36	Sudenit	Suden_0851	tttgttaaagttttttaaaggttagcaATG	RBS	Smo. denitrificans	-
37	Sulfurov	SUN_0674 (*)	ttacgcaccctacgcccaaggaagagcATG	RBS	Sulfurovum sp. NCB37-1	-
38	SulfrovAR	n/a	n/a	n/a	Sulfurovum sp. AR	-
39	NitSals	Nitsa_0910 (*)	caacactccatcacgaggagatgatgaATG	RBS	Nifr. salsuginis	-
40	Nitrati	NIS_0538 (*)	gtggaagtgaaagaggatagagactagATG	RBS	Nitratiruptor sp.	-
41	Camini	CMTB2_06766	taaaaattatattgaaagctaattttaATG	RBS	Cami. mediatlanticus	-
42	NautAmH	NAMH_0616	taaataatggagaatggagaattgagaATG	RBS	N. profundicola	-
Numbering	Name	Gene	Sequence	Score	Species	Meme prediction
1	Cjejuni	Cj0503c	agttcaagaaattttagaaaggtttgcGTG	RBS	C. jejuni	-
2	Cdoylei	JJD26997_1433	agttcaagaaattttagaaaggtttgcGTG	RBS	C. doylei	-
3	Ccoli	CCO0600	aaaataaaattaaaaaaaggtttttagATG	RBS	C. coli	-
4	Clari	Cla_1069	gcaagaaattttagaaggtgttaaataGTG	RBS	C. lari	-
5	Cupsal	CUP0983	taatcaagcttttttcaaagggatatgATG	RBS	C. upsaliensis	-
6	Cfetus	CFF8240_0703	tgataaaatacgattcaaggagaatatATG	RBS	C. fetus	-
7	Cconc	CCC13826_0053	tgccataaaaataagagaactattttgATG	RBS	C. concisus	-
8	Ccurv	CCV52592_0688	cgctataaagatcaaagagctttttgcATG	RBS	C. curvus	-
9	Crectus	CAMRE0001_2730	tgcgctcaaggctcaggagatttgcgaATG	RBS	C. rectus	-
10	Cshowae	CAMSH0001_1502	cacactaaaggctcaggaggtttgcgaATG	RBS	C. showae	-
11	Cgracil	CAMGR0001_1181	tgcgataaaaatcagagaaatcatctcATG	RBS	C. gracilis	-
12	Chomin	CHAB381_0988	aaattcaataaaaataagagaaattttATG	RBS	C. hominis	-
13	Sulfdel	Sdel_1670	ctcaaaatcaaaaaggagaaactataaATG	RBS	Ssp. deleyianum	-
14	Sspbarn	Sulba_1737	taaaacgaaaaaggagaagaaataaaaATG	RBS	Ssp. barnesii	-
15	SulfAmN	SAMN_1375	acactagagatatcttcgggaaattaaATG	RBS	Sulfurospirillum Am-N	-
16	Arcobut	Abu_0550	gcgataaaattataaggttggaaactgATG	RBS	A. butzleri	-
17	Arcob_L	ABLL_0669	gtgataaaattataaggttagaagaaaATG	RBS	Arcobacter sp. L	-
18	Arconit	Arnit_0789	gtgatgaaataataaaattggatacttATG	?	A. nitrofigilis	-
19	Wolinella	WS2157	gagccaaaccttaaggagctacattagATG	RBS	W. succinogenes	-
20	Hmuste	HMU01300	aaaggatgacaaatacaaaagggtattTTG	RBS	H. mustelae	-
21	Hwing	HWAG_00177	tgttaaatttatgtgttaaggaataagATG	RBS	H. winghamensis	-
22	Hcanad	HCAN_0520	aatgatcaatgtaaaaaaggtagattaATG	RBS	H. canadensis	-
23	Hpull	not annotated	ccaaatcaaaatacaacaaggtaataaATG	RBS	H. pullorum	-
24	Hhepat	HH0996	aaatcgcaggctgttgttttactcaatATG	?	H. hepaticus	-
25	Hbilis	HRAG_01329	ttacacccaaaacctacaaggaaatatATG	RBS	H. bilis	-
26	Hcinaedi	HCN_0126	aaatctcaagctgttgtattactcaatATG	?	H. cinaedi	-
27	Hcetorum	HCD_07525	ttaagcctattattctatcatgtgctaATG	LL	H. cetorum	-
28	Hpylori	HP0376	ttaatcgttttattttagcatgcaccaATG	LL	H. pylori	-
29	Hacino	Hac_0490	ttaagccttttattctatcatgcaacaATG	LL	H. acinonychis	-
30	Hsuis	HSUHS1_0651	ttagttttagatcgcttcactttatttTTG	?	H. suis	-
31	Hfelis	Hfelis_01770	cttaatcaagacacataggatcatcgaGTG	RBS	H. felis	-
32	Hbizzo	HBZC1_12970	ataatgcataattgataggctgtgatgATG	RBS	H. bizzozeroni	-
33	SulKu	Sulku_1361	ccaaaaacgaacggataataagcattaATG	RBS	Scu. kujiense	-
34	Sgotland	SMGD1_0006	ttaaagctcaatgcagggaggcactaaATG	RBS	Smo. gotlandica	-
35	Sautro	Saut_1019	tggctgagtgtatatataggataaagaTTG	RBS	Smo. autotrophica	-
36	Sudenit	Suden_0918	aagcaaaagagcaaaagaggagtgaagATG	RBS	Smo. denitrificans	-
37	Sulfurov	SUN_1669	gtcacctattattaggggtgccttggaATG	RBS	Sulfurovum sp. NCB37-1	-
38	SulfrovAR	SULAR_05268	taagatacaagactttaaaggatgtcaATG	RBS	Sulfurovum sp. AR	-
39	NitSals	Nitsa_1107	cattccccaaaacaagacaaggtcataATG	RBS	Nifr. salsuginis	-
40	Nitrati	NIS_0734	tgttcgttacttgaaaaaaggaaagagATG	RBS	Nitratiruptor sp.	-
41	Camini	CMTB2_00104	ttgttaaaattctcaaaaaggattaaaTTG	RBS	Cami. mediatlanticus	-
42	NautAmH	NAMH_0692	aaatattaataaatatctggaggtataATG	RBS	N. profundicola	-
Numbering	Name	Gene	Sequence	Score	Species	Meme prediction
1	Cjejuni	Cj1403c	gcattatattttgcaaaaggaaattaaATG	RBS	C. jejuni	-
2	Cdoylei	JJD26997_1737	acattatattttgcaaaaggaaattaaATG	RBS	C. doylei	-
3	Ccoli	CCO1511	ataaaaaacttcgcaaaaggaaacaaaATG	RBS	C. coli	-
4	Clari	Cla_0417	ctacttaatcataaaaaggaaatgaaaATG	RBS	C. lari	-
5	Cupsal	CUP1338	gcattttattttgcaaaaggaaattaaATG	RBS	C. upsaliensis	-
6	Cfetus	CFF8240_1429	tctaattatacccaaaaaaggaataaaATG	RBS	C. fetus	-
7	Cconc	CCC13826_0516	ggcgtaattatatcaaaaggagctaagATG	RBS	C. concisus	-
8	Ccurv	CCV52592_1249	agtcgtattatatcaaaaggagctaagATG	RBS	C. curvus	-
9	Crectus	CAMRE0001_1697	cggaaaatgcatcgaaaggagccaaacATG	RBS	C. rectus	-
10	Cshowae	CAMSH0001_1440	cggaaaatctagcacaaggagctaaacATG	RBS	C. showae	-
11	Cgracil	CAMGR0001_2030	gaaaacatcccaaataaggagaaccttATG	RBS	C. gracilis	-
12	Chomin	CHAB381_0777	tattatatccaaaattaaaggaaagctATG	RBS	C. hominis	-
13	Sulfdel	Sdel_0421	atgactattatatcaaaaggaaaacctATG	RBS	Ssp. deleyianum	-
14	Sspbarn	Sulba_0466	acgactattatatcaaaaggaaaccctATG	RBS	Ssp. barnesii	-
15	SulfAmN	SAMN_1945	agtatattataccaaaaggaaaagcttATG	RBS	Sulfurospirillum Am-N	-
16	Arcobut	Abu_2132	cgcttagatttatattaaagggaaattATG	RBS	A. butzleri	-
17	Arcob_L	ABLL_2609	catttagatttatattaaagggaacaaATG	RBS	Arcobacter sp. L	-
18	Arconit	Arnit_0422	aatatatataaaaataagagggacaaaATG	RBS	A. nitrofigilis	-
19	Wolinella	WS0345	gttttaaaacggttaaaaggagtttgaGTG	RBS	W. succinogenes	-
20	Hmuste	HMU13650	aactaggaaggctagacaaatacaaacATG	RBS	H. mustelae	-
21	Hwing	HWAG_00179	aaataactgcaaactagagagatgttaATG	RBS	H. winghamensis	-
22	Hcanad	HCAN_0522	tttaaaagcggttggtggtggaattatATG	RBS	H. canadensis	-
23	Hpull	HPMG_01485	atttctaaaataaagtgcgcattatttATG	RBS	H. pullorum	-
24	Hhepat	HH1157	tttagcatttaattttcaagggataagATG	RBS	H. hepaticus	-
25	Hbilis	HRAG_02024	atatctaggattacataaggttagaatATG	RBS	H. bilis	-
26	Hcinaedi	HCN_0004	gcgtaatcccaccccacaaggacatctATG	RBS	H. cinaedi	-
27	Hcetorum	HCD_05875	aatcataaaaataggataatggttacgATG	LL	H. cetorum	-
28	Hpylori	HP0921	aagtctgaaaataggataatagttacgATG	LL	H. pylori	-
29	Hacino	Hac_0698	aagtctgaaaataggataatagttacgATG	LL	H. acinonychis	-
30	Hsuis	HSUHS1_0653	gtgtttagcttgagataggaggatttgTTG	RBS	H. suis	-
31	Hfelis	Hfelis_08110	acaataaaatttaaaggggttaagttgGTG	RBS	H. felis	-
32	Hbizzo	HBZC1_11540	catactaagctttaagggattttaaagGTG	RBS	H. bizzozeroni	-
33	SulKu	Sulku_0287	ctattttgtgtttgtaggattatggtaATG	RBS	Scu. kujiense	-
34	Sgotland	SMGD1_1787	acaatttttttaattttaggaaatataATG	RBS	Smo. gotlandica	-
35	Sautro	Saut_0531	acccaattattttatataggatatataATG	RBS	Smo. autotrophica	-
36	Sudenit	Suden_1754	caatttttattttaattaggaaatataATG	RBS	Smo. denitrificans	-
37	Sulfurov	SUN_2204	tacccctatgaaaattaaggatgggaaATG	RBS	Sulfurovum sp. NCB37-1	-
38	SulfrovAR	SULAR_07485	ttagcataataatcataagggtaaagtATG	RBS	Sulfurovum sp. AR	-
39	NitSals	Nitsa_1465	atacatctgaaagaaggagcgtttgtgATG	RBS	Nifr. salsuginis	-
40	Nitrati	NIS_1492	atctatcaaattttttgaaggtggtgaATG	RBS	Nitratiruptor sp.	-
41	Camini	CMTB2_06361	actataatttcatcaaaaaggctttaaATG	RBS	Cami. mediatlanticus	-
42	NautAmH	NAMH_0462	ttacgaaaatttattaaaaggcttgtgATG	RBS	N. profundicola	-
Numbering	Name	Gene	Sequence	Score	Species	Meme prediction
1	Cjejuni	Cj1263	aattttctttggagataaagaaaaataATG	RBS	C. jejuni	-
2	Cdoylei	JJD26997_0461	aattttctttggagataaagaaaaataATG	RBS	C. doylei	-
3	Ccoli	CCO0679	aaatttttttcggagtaaaaacaaacaATG	RBS	C. coli	-
4	Clari	Cla_0496	aaattgttttttcaaggttaaattaatTTG	RBS	C. lari	-
5	Cupsal	CUP0872	attttgagattttttttggagaaaataATG	RBS	C. upsaliensis	-
6	Cfetus	CFF8240_1137	ttttcataacttttaaaaagccgacaaATG	RBS	C. fetus	-
7	Cconc	CCC13826_0968	tttacttcgtgcaaaggcaaaacgcgcATG	RBS	C. concisus	-
8	Ccurv	CCV52592_1358	gcacgctcaaaaaaagctggctaaatcATG	RBS	C. curvus	-
9	Crectus	CAMRE0001_1466	aaatttgcaccaagccaaaggaaagcgTTG	RBS	C. rectus	-
10	Cshowae	CAMSH0001_2187	aaatttgcaccgatccaaaggaaagcgTTG	RBS	C. showae	-
11	Cgracil	CAMGR0001_0701	gatcgtcttttcgccgaagggcgccatATG	RBS	C. gracilis	-
12	Chomin	CHAB381_1145	tttcacaaaaaaataaaaaaagcaaaaATG	RBS	C. hominis	-
13	Sulfdel	Sdel_0566	tgttgatttttcagaaggaaagagcgcATG	RBS	Ssp. deleyianum	-
14	Sspbarn	Sulba_0627	tgatttttcaaaagggaagagcgtatgATG	RBS	Ssp. barnesii	-
15	SulfAmN	SAMN_0230	ttttgtatagatttgagagataattaaATG	RBS	Sulfurospirillum Am-N	-
16	Arcobut	Abu_1293	attataaatcttagatataatcccaaaATG	LL	A. butzleri	-
17	Arcob_L	ABLL_1620	ttaaaaatcttagatataatctgcgacATG	LL	Arcobacter sp. L	GATATAAT
18	Arconit	Arnit_1636	attataaatctttgatataatcgccaaATG	LL	A. nitrofigilis	GATATAAT
19	Wolinella	WS0699	aaaagattctaggttatattccgccttATG	LL	W. succinogenes	-
20	Hmuste	HMU12350	aaaaatcctagagaaataaggctggctGTG	RBS	H. mustelae	-
21	Hwing	HWAG_00935	ttttcattaaaatatggtggtaggcctATG	RBS	H. winghamensis	-
22	Hcanad	HCAN_0551	aatacaaaaaggctagggtaatattttATG	RBS	H. canadensis	-
23	Hpull	HPMG_01871	tatccaaataaaatccaaggcattttaATG	RBS	H. pullorum	-
24	Hhepat	HH1518	aagtttaatcttagtaagggcataataATG	RBS	H. hepaticus	-
25	Hbilis	HRAG_00704	acttattttcttttaatacacttgtaaATG	LL	H. bilis	-
26	Hcinaedi	HCN_0485	tcgcacccacccaacaaaaggcataaaATG	RBS	H. cinaedi	-
27	Hcetorum	HCD_05895	tggaattaagtttgatatactaacaacATG	LL	H. cetorum	-
28	Hpylori	HP0925	tcaagttaagtttgatatactaacagaATG	LL	H. pylori	-
29	Hacino	Hac_1090	tcaagtcaagttggatatactaacaaaATG	LL	H. acinonychis	-
30	Hsuis	n/a	n/a	absent	H. suis	-
31	Hfelis	n/a	n/a	absent	H. felis	-
32	Hbizzo	n/a	n/a	absent	H. bizzozeroni	-
33	SulKu	Sulku_1389	ggtacaacctttgctacaatatcgattATG	LL	Scu. kujiense	GCTACAAT
34	Sgotland	SMGD1_2361	atggatatttttaccaaaaggcaaagaGTG	RBS	Smo. gotlandica	-
35	Sautro	Saut_1410	ggttccaaattataaagaagccaaagaATG	RBS	Smo. autotrophica	-
36	Sudenit	Suden_1284	tgttgccaaaaaaagagtcttaatattATG	RBS	Smo. denitrificans	-
37	Sulfurov	SUN_1877	cgtatttgcgcaccaaaaagaataaaaATG	RBS	Sulfurovum sp. NCB37-1	-
38	SulfrovAR	SULAR_06148	tagtatagctatgaaggcggcgtcctaATG	RBS	Sulfurovum sp. AR	-
39	NitSals	Nitsa_0466	tagccgagtacagcaaagtcgtggattATG	RBS	Nifr. salsuginis	-
40	Nitrati	NIS_1185	ataattttgcaaaaaaatgggggagtaTTG	RBS	Nitratiruptor sp.	-
41	Camini	CMTB2_01413	atacattttatctaaattaggagcaaaATG	RBS	Cami. mediatlanticus	-
42	NautAmH	NAMH_0927	gaaaattttatccaaaataggagtcaaATG	RBS	N. profundicola	-
Numbering	Name	Gene	Sequence	Score	Species	Meme prediction
1	Cjejuni	Cj1644	atttcaatttttcataaggcttactaaGTG	RBS	C. jejuni	-
2	Cdoylei	JJD26997_2004	attccaatttttcataaggcttactaaGTG	RBS	C. doylei	-
3	Ccoli	CCO0170	atttcaatttttcataaggcttgtaaaGTG	RBS	C. coli	-
4	Clari	Cla_0115	ttttgacttttttataaggcttactaaGTG	RBS	C. lari	-
5	Cupsal	CUP1226	atttcaatttttcataaggcttgtgaaGTG	RBS	C. upsaliensis	-
6	Cfetus	CFF8240_0068	ttttcagttttttgtgaaagtttatagATG	RBS	C. fetus	-
7	Cconc	CCC13826_1736	ctttcagttctttgcaagagtgccaaaATG	RBS	C. concisus	-
8	Ccurv	CCV52592_0071	ttttcaattttttgcgagagttcctaaGTG	RBS	C. curvus	-
9	Crectus	CAMRE0001_0154	cggacgcaaaaataaaacggagaatagATG	RBS	C. rectus	-
10	Cshowae	CAMSH0001_1236	cagtcggcaaaataaaacggagaatagATG	RBS	C. showae	-
11	Cgracil	CAMGR0001_2753	gcaaatcaaaaccgcaaggtaggatcaATG	RBS	C. gracilis	-
12	Chomin	CHAB381_0201	agatattggaaatttaggcggtttcggTTG	RBS	C. hominis	-
13	Sulfdel	Sdel_1934	ttacgttaaaacgttaaaagggttatcTTG	RBS	Ssp. deleyianum	-
14	Sspbarn	Sulba_2049	ttaccttaaaacgttaaaagggatcgtTTG	RBS	Ssp. barnesii	-
15	SulfAmN	SAMN_1048	agttttttataaatttgaggatgtagaTTG	RBS	Sulfurospirillum Am-N	-
16	Arcobut	Abu_0430	taggctcatttggacaaaagtgatttgATG	RBS	A. butzleri	-
17	Arcob_L	ABLL_0574	taggttcttttggacaaaaataattatATG	RBS	Arcobacter sp. L	-
18	Arconit	Arnit_0696	tatgggatcatttggtcaaaataaataATG	LL	A. nitrofigilis	-
19	Wolinella	WS1679	aaaagcccaaaaacgcggaggattgatTTG	RBS	W. succinogenes	-
20	Hmuste	HMU09830	taccaaggtctatcccagggggcagtaATG	RBS	H. mustelae	-
21	Hwing	HWAG_00901	aaatttctctaacacaggggcttttaaGTG	RBS	H. winghamensis	-
22	Hcanad	HCAN_1270	tagaagtcaatacacaaaaggcaaagaATG	RBS	H. canadensis	-
23	Hpull	HPMG_00347	ttgaagtaaatcaacaaaaggcaagcaATG	RBS	H. pullorum	-
24	Hhepat	HH0334	gatattcgttaaagtctaggagcgagtATG	RBS	H. hepaticus	-
25	Hbilis	HRAG_01777	aattacaaaaaatatagaggtgtcaatATG	RBS	H. bilis	-
26	Hcinaedi	HCN_0522	gatttttatcaaaatatagggggaaaaATG	RBS	H. cinaedi	-
27	Hcetorum	HCD_05915	ttaaaatcttaggctataattttacgcATG	LL	H. cetorum	GCTATAAT
28	Hpylori	HP0929	ttaaaatcttaggttataattctaagcATG	LL	H. pylori	GTTATAAT
29	Hacino	Hac_1086	ttaaaatcttaggctataattctatgcATG	LL	H. acinonychis	GCTATAAT
30	Hsuis	HSUHS1_0170	tgattctaagaaagggttttgaattctATG	RBS	H. suis	-
31	Hfelis	Hfelis_05150	tgatcttaagaaaaggacttgaaatttATG	RBS	H. felis	-
32	Hbizzo	HBZC1_05310	aagaggtttggagttttatatccgcctATG	RBS	H. bizzozeroni	-
33	SulKu	Sulku_2286	atttcgctaaaaaatagtgggataacgATG	RBS	Scu. kujiense	-
34	Sgotland	SMGD1_0922	ttaacaagagtacatatataatttcacATG	LL	Smo. gotlandica	-
35	Sautro	Saut_0302	ttaagtagaaaaacaatacaatttcaaATG	LL	Smo. autotrophica	-
36	Sudenit	Suden_0337	gtgaaagtaaattagatacaatttcgcATG	LL	Smo. denitrificans	GATACAAT
37	Sulfurov	SUN_0165	tctatcacttaattttcaagagaataaATG	RBS	Sulfurovum sp. NCB37-1	-
38	SulfrovAR	SULAR_10179	tcaacaaataaacttcgaaggtatacaTTG	RBS	Sulfurovum sp. AR	-
39	NitSals	Nitsa_1953	ttgctccacttttccggaaaggaaaccATG	RBS	Nifr. salsuginis	-
40	Nitrati	NIS_0257	actccagatattttcggacaaaaatagATG	RBS	Nitratiruptor sp.	-
41	Camini	CMTB2_04542	aaaattacaatacctctaaggcagtaaATG	RBS	Cami. mediatlanticus	-
42	NautAmH	NAMH_1686	acagctacaataccattaaggtaggaaATG	RBS	N. profundicola	-
Numbering	Name	Gene	Sequence	Score	Species	Meme prediction
1	Cjejuni	Cj1375	aatttcaaatttaataggaaattgataATG	RBS	C. jejuni	-
2	Cdoylei	JJD26997_0274	aatttcaaatttaataggaaattgataATG	RBS	C. doylei	-
3	Ccoli	CCO1485	aatttaagatttttaggaaaccaaataATG	RBS	C. coli	-
4	Clari	Cla_1277	taaaattatcctttataaggagaaaagATG	RBS	C. lari	-
5	Cupsal	CUP1667	taagccctttttaatcaaggataagtaATG	RBS	C. upsaliensis	-
6	Cfetus	CFF8240_0184	ttaatgcaaattaatgcaaggaaagatATG	RBS	C. fetus	-
7	Cconc	CCC13826_0744	agtccttttaaaaataagggaaaatttATG	RBS	C. concisus	-
8	Ccurv	CCV52592_0410	atttgcactcttagcaaaaggaaattcATG	RBS	C. curvus	-
9	Crectus	CAMRE0001_0705	aaatcaatcctttaaaaaggaaaatttATG	RBS	C. rectus	-
10	Cshowae	CAMSH0001_0765	aaatcactcctttaaaaaggaaaatttATG	RBS	C. showae	-
11	Cgracil	CAMGR0001_2281	atttcatattatttgaggtctaagattATG	RBS	C. gracilis	-
12	Chomin	CHAB381_0010	tgataaaatccggcgaaaggaaattttATG	RBS	C. hominis	-
13	Sulfdel	Sdel_2146	gattaaatttcgaggaatagtgcattcATG	RBS	Ssp. deleyianum	-
14	Sspbarn	Sulba_2290	gattaaaattagaggaatattgcatccATG	RBS	Ssp. barnesii	-
15	SulfAmN	SAMN_1187	tcctaattaaacttttaggacttttttATG	RBS	Sulfurospirillum Am-N	-
16	Arcobut	Abu_0585	aaaattataatatatttaggattattaATG	RBS	A. butzleri	-
17	Arcob_L	ABLL_0711	aaaattatattatgtttaggattatatATG	RBS	Arcobacter sp. L	-
18	Arconit	Arnit_0820	ttattttatcaaacttcaggattataaATG	RBS	A. nitrofigilis	-
19	Wolinella	WS1793	gaatcttaactcaaacgaggtttatggATG	RBS	W. succinogenes	-
20	Hmuste	HMU09570	taatactcacaaaatttaaggattggaATG	RBS	H. mustelae	-
21	Hwing	HWAG_00519	ttagaattttagcaaaaggattaaaaaATG	RBS	H. winghamensis	-
22	Hcanad	HCAN_0789	tggaattttagcaaaaatggagaatctATG	RBS	H. canadensis	-
23	Hpull	HPMG_01808	ggaattttagcaaaaattggagaatctATG	RBS	H. pullorum	-
24	Hhepat	HH1614	ttacagactaaaccaaaaagagtaacgATG	RBS	H. hepaticus	-
25	Hbilis	HRAG_01641	aaataaaatgagatataaggcgttttaATG	RBS	H. bilis	-
26	Hcinaedi	HCN_0741	acattttaagacatcataaggaatcaaATG	RBS	H. cinaedi	-
27	Hcetorum	HCD_02765	tttcctatttttttgtagaatactccaATG	?	H. cetorum	-
28	Hpylori	HP1181	tgggcattttcttgtaaaataacccgcATG	LL	H. pylori	-
29	Hacino	Hac_0397	tggatattttcttgtaaaatactacgcATG	LL	H. acinonychis	-
30	Hsuis	HSUHS1_0572	ctaaatgagccttaaataggggttaatATG	RBS	H. suis	-
31	Hfelis	Hfelis_07350	aaagtcttcccgggcaaaggaccttagTTG	RBS	H. felis	-
32	Hbizzo	HBZC1_13420	catgccaacaagtttttaaggattagcATG	RBS	H. bizzozeroni	-
33	SulKu	Sulku_2360	aaattttaacgtatctaaggttgcacgGTG	RBS	Scu. kujiense	-
34	Sgotland	SMGD1_1502	attatactcaaattattaaggcaattcATG	RBS	Smo. gotlandica	-
35	Sautro	Saut_1975	ttataaatcatttcataaaggctttatATG	RBS	Smo. autotrophica	-
36	Sudenit	Suden_0070	gaattatatactatattaaggtacacaATG	RBS	Smo. denitrificans	-
37	Sulfurov	SUN_0167	aaattttaccttattggagatattaagATG	RBS	Sulfurovum sp. NCB37-1	-
38	SulfrovAR	SULAR_10139	aaattttatctaaatagaggtatcactATG	RBS	Sulfurovum sp. AR	-
39	NitSals	Nitsa_1951	attataccctataaaggatctgaccctATG	RBS	Nifr. salsuginis	-
40	Nitrati	NIS_1631	gaaaaattttatcataaaggattgtaaTTG	RBS	Nitratiruptor sp.	-
41	Camini	CMTB2_08447	ttcaaaaaaattttcaaaaggtcttcgATG	RBS	Cami. mediatlanticus	-
42	NautAmH	NAMH_1465	ataaaagttaaaatttaaaggagagttATG	RBS	N. profundicola	-
Numbering	Name	Gene	Sequence	Score	Species	Meme prediction
1	Cjejuni	Cj1684c	taaaattaaaagaaatgggatttacttTTG	RBS	C. jejuni	-
2	Cdoylei	JJD26997_2056	taaaattaaaagaaatgggatttacttTTG	RBS	C. doylei	-
3	Ccoli	CCO1805	taaaacttaaagaaatgggatttacttTTG	RBS	C. coli	-
4	Clari	Cla_0159	aaaaactaaaacaaatgggatttagctTTG	RBS	C. lari	-
5	Cupsal	CUP1377	tgaaactaaaagaaatgggatttagctTTG	RBS	C. upsaliensis	-
6	Cfetus	CFF8240_0177	aggagcttagaaatagaggctttgagtTTG	RBS	C. fetus	-
7	Cconc	CCC13826_2288	tcaggcatttttattttaaggatctttTTG	RBS	C. concisus	-
8	Ccurv	CCV52592_0575	tattgtaatagagctaaaaggatacatTTG	RBS	C. curvus	-
9	Crectus	CAMRE0001_2855	ataatcccccatttacaaaggactttcTTG	RBS	C. rectus	-
10	Cshowae	CAMSH0001_1631	ataatcccccatttacaaaggactttcTTG	RBS	C. showae	-
11	Cgracil	CAMGR0001_0072	aaaatggcgcgaacgcgagataaaactATG	RBS	C. gracilis	-
12	Chomin	CHAB381_1549	aatatggcaagaattttcggttgaaatATG	RBS	C. hominis	-
13	Sulfdel	Sdel_1177	cacaaaagcctaaaatcaaggatacatTTG	RBS	Ssp. deleyianum	-
14	Sspbarn	Sulba_1085	tgacacaagcctaaaataaggatacatTTG	RBS	Ssp. barnesii	-
15	SulfAmN	SAMN_1257	tagggctaaaggtagcaaaaacttgtcATG	RBS	Sulfurospirillum Am-N	-
16	Arcobut	Abu_0564	gaatataaatatttttttaggtagaaaATG	RBS	A. butzleri	-
17	Arcob_L	ABLL_2694	agagaaagagattaataaggtaaacgaATG	RBS	Arcobacter sp. L	-
18	Arconit	Arnit_2959	gagaaagagattaaaacaggaatataaATG	RBS	A. nitrofigilis	-
19	Wolinella	WS1342	ttgctccaaggggtggtcgctttatccATG	RBS	W. succinogenes	-
20	Hmuste	HMU07730	tgcatgccatcatctaaggtttaaggaTTG	RBS	H. mustelae	-
21	Hwing	HWAG_01285	cttgatttttggagtttttaagtctttATG	RBS	H. winghamensis	-
22	Hcanad	HCAN_0180	taaatttttttggagtgattgtgttttATG	RBS	H. canadensis	-
23	Hpull	HPMG_00644	aaatttttaggagattttgtagttgttATG	RBS	H. pullorum	-
24	Hhepat	HH0471	cttaaacaaaagtgtagaggaatcaaaATG	RBS	H. hepaticus	-
25	Hbilis	HRAG_01227	tgtttagattctaagaaaagtaaagctATG	RBS	H. bilis	-
26	Hcinaedi	HCN_1487	tgccatagaatctagcaaggataagcaATG	RBS	H. cinaedi	-
27	Hcetorum	HCD_02775	tcaataaagtggactaaaattaaaagcATG	LL	H. cetorum	-
28	Hpylori	HP1183	aaccaataaataaggtaaaattaagacATG	LL	H. pylori	GGTAAAAT
29	Hacino	Hac_0395	taaccaatattagggtaaaattaagccATG	LL	H. acinonychis	GGTAAAAT
30	Hsuis	HSUHS1_0016	aaaagccctagaattgcgttttttaacATG	RBS	H. suis	-
31	Hfelis	Hfelis_01250	gcttttgcaggcgttagggcttgaagcTTG	RBS	H. felis	-
32	Hbizzo	HBZC1_06900	cccttttaaaagcattaggcttgcgccATG	RBS	H. bizzozeroni	-
33	SulKu	Sulku_0606	agtatggaaagcacttagaggatgattATG	RBS	Scu. kujiense	-
34	Sgotland	SMGD1_1060	caaaaactgtaacatgaaggaaagtctATG	RBS	Smo. gotlandica	-
35	Sautro	Saut_0123	aatcattttacaaaaggggaatattttATG	RBS	Smo. autotrophica	-
36	Sudenit	Suden_1944	tggtaagctaaaaggataggtagttgcATG	RBS	Smo. denitrificans	-
37	Sulfurov	SUN_0086	aattgggctacgaggtagcgactagctGTG	RBS	Sulfurovum sp. NCB37-1	-
38	SulfrovAR	SULAR_10549	gacttggctacaaggtagcaacaagctGTG	RBS	Sulfurovum sp. AR	-
39	NitSals	Nitsa_0200	tgggctatcgggtggctacggagtgtcATG	RBS	Nifr. salsuginis	-
40	Nitrati	NIS_1654	tcggagtagaaatagccaccagctgtcATG	RBS	Nitratiruptor sp.	-
41	Camini	CMTB2_08920	tacaaaaagaggggttagagttagcaaATG	RBS	Cami. mediatlanticus	-
42	NautAmH	NAMH_0114	tattaaacgaagggtttgaaatagcaaATG	RBS	N. profundicola	-
Numbering	Name	Gene	Sequence	Score	Species	Meme prediction
1	Cjejuni	Cj0001	acattatgcaaaatttaaagagagattATG	RBS	C. jejuni	-
2	Cdoylei	JJD26997_0001	cattatgcaaaaatttaaagagagattATG	RBS	C. doylei	-
3	Ccoli	CCO0032	taagcttacaaagactaaagagagattATG	RBS	C. coli	-
4	Clari	Cla_0001	ttacatcataaatttataagaaaaataATG	RBS	C. lari	-
5	Cupsal	CUP1464	gcccttaaatcatcaaaaagcagaaaaATG	RBS	C. upsaliensis	-
6	Cfetus	CFF8240_0001	aaataattcgatgtaaaaaggtaagctTTG	RBS	C. fetus	-
7	Cconc	CCC13826_1853	aattaattacttcaaaagggtttaaatTTG	RBS	C. concisus	-
8	Ccurv	CCV52592_2056	taaatatcaaaattttaagggtaaaatTTG	RBS	C. curvus	-
9	Crectus	CAMRE0001_0292	cagtgaattaatcttaaaggcaaaaatTTG	RBS	C. rectus	-
10	Cshowae	CAMSH0001_0120	tagcgaattaatcttaaaggcaaaaatTTG	RBS	C. showae	-
11	Cgracil	CAMGR0001_0275	tcttaatctaatttgtaagggaattttATG	RBS	C. gracilis	-
12	Chomin	CHAB381_0001	acacaaaaactatatcaaggacagataTTG	RBS	C. hominis	-
13	Sulfdel	Sdel_0003	agggtgaaaattttttaaggagtctgtTTG	RBS	Ssp. deleyianum	-
14	Sspbarn	Sulba_0001	agggtgaaacttttttaaggagtctgtTTG	RBS	Ssp. barnesii	-
15	SulfAmN	SAMN_0973	ctatgtgataaaacttaaggagtaggtTTG	RBS	Sulfurospirillum Am-N	-
16	Arcobut	Abu_0001	acgattaaataaagagtttataaataaATG	RBS	A. butzleri	-
17	Arcob_L	ABLL_0001	aattacaattaaagagtttataaatagATG	RBS	Arcobacter sp. L	-
18	Arconit	Arnit_0001	aatcaaataaaaaagagtttatatttaATG	RBS	A. nitrofigilis	-
19	Wolinella	WS0000	tgtgaaaaactttttcaaggtaaaaaaTTG	RBS	W. succinogenes	-
20	Hmuste	HMU00010	tatgtgaaaattggcaaagcaggggcgATG	RBS	H. mustelae	-
21	Hwing	HWAG_00624	actctgtgaataactttggagagtcctTTG	RBS	H. winghamensis	-
22	Hcanad	HCAN_0001	tgtgaataaactaaaagtgaggttagtTTG	RBS	H. canadensis	-
23	Hpull	HPMG_00847	actaaatttataaatattgaggttattTTG	RBS	H. pullorum	-
24	Hhepat	HH1110	attcttcatttcacatcaggaaataaaTTG	RBS	H. hepaticus	-
25	Hbilis	HRAG_00101	caaaaagtgaatatactaaggataattATG	RBS	H. bilis	-
26	Hcinaedi	HCN_0001	aatattcatctcactttaggaaataaaTTG	RBS	H. cinaedi	-
27	Hcetorum	HCD_04605	acaatttattcacgctataataacaccATG	LL	H. cetorum	GCTATAAT
28	Hpylori	HP1529	accacttattcacgctataataacgccATG	LL	H. pylori	GCTATAAT
29	Hacino	Hac_0001	acaacttattcacgctataataacgttATG	LL	H. acinonychis	GCTATAAT
30	Hsuis	HSUHS1_0589	tgcccagcaaaacaaaagcccctttccATG	RBS	H. suis	-
31	Hfelis	Hfelis_13710	cgcaccatgcgtatttaaagagtgggcTTG	RBS	H. felis	-
32	Hbizzo	HBZC1_06430	tgcccaacaaagaaaaatccgcaatccATG	RBS	H. bizzozeroni	-
33	SulKu	Sulku_0001	aatactattcacagggtaagggtaaagATG	RBS	Scu. kujiense	-
34	Sgotland	SMGD1_1247	catataaataattaaatagggttttatGTG	RBS	Smo. gotlandica	-
35	Sautro	Saut_0001	catataaataattaaataaggttttatGTG	RBS	Smo. autotrophica	-
36	Sudenit	Suden_0001	tcacataatacaaataaaaggcactatGTG	RBS	Smo. denitrificans	-
37	Sulfurov	SUN_0001	aaaatgtgaaaagaaggaatgcatggaATG	RBS	Sulfurovum sp. NCB37-1	-
38	SulfrovAR	SULAR_08482	atttaaaaatattaaaggcatgaacggATG	RBS	Sulfurovum sp. AR	-
39	NitSals	Nitsa_0001	ccgtgtcccaaggagaaaaagccctctATG	RBS	Nifr. salsuginis	-
40	Nitrati	NIS_0001	ttttcacatattcacaaaggataacagATG	RBS	Nitratiruptor sp.	-
41	Camini	CMTB2_05107	aatttttattcacaaaggagtttgttaTTG	RBS	Cami. mediatlanticus	-
42	NautAmH	NAMH_0001	aaaaaaagttattcacaaaggacaacaTTG	RBS	N. profundicola	-
