# Supplementary material for: Parallel evolution of genome structure and transcriptional landscape in the Epsilonproteobacteria
Source: BMC Genomics. 2013 Sep 12;14:616. doi: 10.1186/1471-2164-14-616 (PMC3847290; doi:10.1186/1471-2164-14-616)
Supplement: Additional file 18: Table S10 — Conservation of internal promoters in the Epsilonproteobacteria. [file 1471-2164-14-616-S18.xls]

## Sheet: Porcelli et al, Table S10
Table S10. Conservation of internal promoters in the Epsilon-proteobacteria
BLASTP searches were used to identify orthologs C. jejuni NCTC 11168 and H. pylori 26695 genes with internal promoters, and the downstream gene
BLAST alignments were used to identify the corresponding amino acid sequence and nucleotide sequence, which was visually inspected for presence of a putative -10 sequence (gnTanaAT)
Sequences with a putative -10 sequence are indicated by red typeface, score 1, Sequences without a recognisable -10 sequence have score 2, sequences with a poorly conserved -10 sequences are indicated by score 3.
The column with <gene name> downstream indicates whether the same ortholog is downstream when compared to C. jejuni NCTC 11168 and H. pylori 26695.
The column labeled MEME prediction indicates whether MEME predicts the presence of a -10 Pribnow box, with the sequence indicated
		C. jejuni	Member of the Campylobacteraceae
		H. pylori	Member of the Helicobacteraceae
		N. profundicola	Other Epsilonproteobacteria
		ttaggtaaaattttaa	potential internal promoter (proposed -10 sequence in red)
		aaaataggatacaatc	no -10 sequence
		Cj0099	gene with internal promoter experimentally identified
		y	putative sigma70 promoter -10 sequence present
		n	-10 sequence absent
		?	weak -10 sequence present
number	species	gene	amino acid	nucleotide	promoter	parAB downstream	Species	MEME-prediction
1	Cjejuni	Cj0099	FSKYMLEFE	tttagcaagtatatgttagaattcgaa	y	y	C. jejuni	GTTAGAAT
2	Cdoylei	JJD26997_0106	FSKYMLEFE	tttagcaagtatatgttagaattcgaa	y	y	C. doylei	GTTAGAAT
3	Ccoli	CCO1782	FSKYMLEFE	tttagcaagtatatgttagaatttgaa	y	y	C. coli	GTTAGAAT
4	Clari	Cla_0187	FSKYMLEFE	tttagcaagtatatgctagaatttgaa	y	y	C. lari	GCTAGAAT
5	Cupsal	CUP1406	FSKYVLEFE	tttagtaagtatgtgttagaatttgaa	y	y	C. upsaliensis	GTTAGAAT
6	Cfetus	CFF8240_1533	FSKYLLEFE	tttagcaaatatttgttagaattcgaa	y	y	C. fetus	GTTAGAAT
7	Cconc	CCC13826_0360	FSKFRIDFC	tttagcaaatttaggatagacttttgc	y	y	C. concisus	GATAGACT
8	Ccurv	CCV52592_1730	FSKFRIDFQ	tttagcaaatttaggatagactttcag	y	y	C. curvus	GATAGACT
9	Crectus	CAMRE0001_1778	FKKFEIEFE	tttaaaaaatttgagatcgaatttgaa	n	y	C. rectus	-
10	Cshowae	CAMSH0001_2058	FKKFESEFE	tttaaaaaatttgagagcgaatttgaa	n	y	C. showae	-
11	Cgracil	CAMGR0001_2608	FRNFSLQFQ	tttagaaatttttcgttacaattccaa	y	y	C. gracilis	GTTACAAT
12	Chomin	CHAB381_0679	FSKLLIEFE	tttagcaaacttttgatagaatttgaa	y	y	C. hominis	GATAGAAT
13	Sulfdel	Sdel_0507	FSNYKIEFD	tttagtaattataagatagaatttgac	y	y	Ssp. deleyianum	GATAGAAT
14	SulfAmN	SAMN_0288	FSKYKIEFQ	tttagtaaatataagatagaatttcaa	y	y	Ssp. Am-N	GATAGAAT
15	Sspbarn	Subar_0563	FSNYKIEFD	tttagtaattataagatagaatttgat	y	y	Ssp. barnesii	GATAGAAT
16	Arcobut	Abu_1603	FSDFKIEFE	tttagtgattttaagatagaatttgaa	y	y	A. butzleri	GATAGAAT
17	Arcob_L	ABLL_2080	FSDFKIEFQ	tttagtgattttaagatagaatttcaa	y	y	Arcobacter sp. L	GATAGAAT
18	Arconit	Arnit_2350	LKEYVVEFE	ttaaaagaatatgtggtagaattcgaa	y	y	A. nitrofigilis	GGTAGAAT
19	Wolinella	WS0508	FSNYEIEFK	tttagtaattacgagatagaattcaag	y	y	W. succinogenes	GATAGAAT
20	Hmuste	HMU04270	FRKYRLEFH	tttagaaaatataggctagaatttcat	y	y	H. mustelae	GCTAGAAT
21	Hwing	HWAG_01441	FSKYALEFY	tttagtaaatatgcgttagaattctat	y	y	H. winghamensis	GTTAGAAT
22	Hcanad	HCAN_0865	FSKYKLEFS	tttagtaaatataagttagaattctct	y	y	H. canadensis	GTTAGAAT
23	Hpull	HPMG_00395	FSKYKLEFF	tttagcaaatataagttagaattcttt	y	y	H. pullorum	GTTAGAAT
24	Hhepat	HH0421	FSIYKLEFH	tttagtatttataagttagaatttcac	y	y	H. hepaticus	GTTAGAAT
25	Hbilis	HRAG_01016	FNRYKQSFS	tttaatcgatataaacaaagtttttct	n	y	H. bilis	-
26	Hcinaedi	HCN_0683	FSIYKLEFH	tttagtatttataagctagaatttcac	y	y	H. cinaedi	GCTAGAAT
27	Hcetorum	HCD_07385	LSKYALEFH	ttaagtaagtatgcgttagaatttcac	y	y	H. cetorum	GTTAGAAT
28	Hpylori	HP1140	LSKYALEFH	ttaagtaagtatgcgttagaatttcat	y	y	H. pylori	GTTAGAAT
29	Hacino	Hac_0574	LSKYALEFH	ttaagtaagtatgcgttagaattccat	y	y	H. acinonychis	GTTAGAAT
30	Hsuis	HSUHS1_0862	YNAYCQDFT	tataacgcctattgccaagattttacc	n	n	H. suis	-
31	Hfelis	Hfelis_14600	IQAYRSEFS	attcaggcctatcgctcagaatttagt	n	n	H. felis	-
32	Hbizzo	HBZC1_14620	LEPYSLEFK	ttagagccctatagcctagagtttaaa	n	n	H. bizzozeroni	-
33	SulKu	Sulku_0751	FSNYQIEFE	tttagtaattaccagatagaatttgag	y	y	Scu. kujiense	GATAGAAT
34	Sgotland	SMGD1_2264	FSKYELEFH	tttagtaaatatgagttagaattccat	y	y	Smo. gotlandica	GTTAGAAT
35	Sautro	Saut_0768	FSKYKLEFE	tttagcaaatataagttagaatttgaa	y	y	Smo. autotrophica	GTTAGAAT
36	Sudenit	Suden_1411	FSKYKLEFD	tttagtaaatataagttagaatttgac	y	y	Smo. denitrificans	GTTAGAAT
37	Sulfurov	SUN_1779	FSEYQIEFD	tttagtgaatatcagatagaatttgac	y	y	Sulfurovum sp. NCB37-1	GATAGAAT
38	SulfrovAR	SULAR_05743	FREYEIEFE	tttagagagtatgagatagaatttgaa	y	y	Sulfurovum sp. AR	GATAGAAT
39	NitSaul	Nitsa_0439	FSKFRLEFD	tttagtaagttccggctagaatttgac	y	y	Nifr. salsuginis	GCTAGAAT
40	Nitrati	NIS_1228	FSKYKLEFH	tttagcaaatataagctagaatttcat	y	y	Nitratiruptor sp.	GCTAGAAT
41	Camini	CMTB2_02903	IKEYKKEFE	attaaagaatataaaaaagaatttgaa	n	y	Cami. mediatlanticus	-
42	NautAmH	NAMH_0314	IKEFKTEFE	ataaaagaatttaaaacagagtttgaa	n	y	N. profundicola	-
number	species	gene	amino acid	nucleotide	promoter	cheVA downstream	Species	MEME-prediction
1	Cjejuni	Cj0286c	RSFFVVEYQQ	agaagtttttttgtagtagaatatcagcaa	y	y	C. jejuni	AGTAGAAT
2	Cdoylei	JJD26997_1685	RSFFVVEYQQ	agaagtttttttgtagtagaatatcagcaa	y	y	C. doylei	AGTAGAAT
3	Ccoli	CCO0364	RSFFVVECCQ	agaagtttttttgtagtagaatgctgtcaa	y	y	C. coli	AGTAGAAT
4	Clari	Cla_1371	KSFFIVKYEP	aaaagtttttttatagtaaaatatgagcca	y	y	C. lari	-
5	Cupsal	CUP0795	RSFFVVKFSP	agaagtttttttgtagtaaaattttcgcca	y	y	C. upsaliensis	AGTAAAAT
6	Cfetus	CFF8240_0329	QRYFIVEYDH	caaaggtattttatagtagaatacgaccat	y	y	C. fetus	AGTAGAAT
7	Cconc	CCC13826_1578	QSYFVVEYAQ	caaagttattttgttgtagaatacgcccag	y	y	C. concisus	TGTAGAAT
8	Ccurv	CCV52592_1655	RSFFVVEYAN	cgaagtttttttgtagtagaatacgccaat	y	y	C. curvus	AGTAGAAT
9	Crectus	CAMRE0001_1914	QSYFVVKYDQ	caaagctattttgtagtaaaatacgaccaa	y	y	C. rectus	-
10	Cshowae	CAMSH0001_1944	QSYFVVEYDQ	caaagctattttgtagtagaatacgaccaa	y	y	C. showae	AGTAGAAT
11	Cgracil	CAMGR0001_2548	SKIYEVAKSE	agcaaaatttacgaggtcgcaaaaagcgaa	n	n	C. gracilis	-
12	Chomin	CHAB381_1308	KKIYEAGTEN	aaaaaaatttatgaagcaggaacggaaaat	n	n	C. hominis	-
13	Sulfdel	Sdel_0203	QSYFSVQSSL	caaagctactttagtgtacaatcctcacta	y	y	Ssp. deleyianum	TGTACAAT
14	SulfAmN	SAMN_0680	QSYFIVECSK	caaagttattttatagtagaatgttcaaag	y	y	Ssp. Am-N	AGTAGAAT
15	Sspbarn	Subar_0221	QSYFSVQSSS	caaagctactttagtgtacaatcttcctca	y	y	Ssp. barnesii	TGTACAAT
16	Arcobut	Abu_0620	KEYLRFKNDE	aaagagtatttaagatttaaaaatgatgaa	n	n	A. butzleri	-
17	Arcob_L	ABLL_0767	KYMKFNNSNF	aaatatatgaaatttaataattcaaatttt	n	n	Arcobacter sp. L	-
18	Arconit	Arnit_0892	NEYVVLENNK	aacgaatatgtagttttagaaaataataaa	n	n	A. nitrofigilis	-
19	Wolinella	WS2085	ESYFVVELNV	gaaagttattttgtagtagaattgaacgtt	y	y	W. succinogenes	AGTAGAAT
20	Hmuste	HMU03780	KKILQLIHGE	aagaaaatcctccaactcattcatggggaa	n	y	H. mustelae	-
21	Hwing	HWAG_00710	KKYFIVKCAD	aaaaaatattttattgtaaaatgcgccgat	y	y	H. winghamensis	-
22	Hcanad	HCAN_0977	KTYFIVEFDN	aaaacatattttattgtagaatttgataat	y	y	H. canadensis	TGTAGAAT
23	Hpull	HPMG_00308*	KSYFIVEFYN	aaaagctattttattgtagaattttataat	y	y	H. pullorum	TGTAGAAT
24	Hhepat	HH0670	RSIFSIESAL	agaagtatttttagtatagaatccgcctta	y	y	H. hepaticus	TATAGAAT
25	Hbilis	HRAG_01039	KDYLSFKQGS	aaagattatcttagttttaaacagggcagc	n	y	H. bilis	-
26	Hcinaedi	HCN_1797	RSIFSIESAT	agaagtatttttagtatagaatccgcaact	y	y	H. cinaedi	TATAGAAT
27	Hcetorum	HCD_02685	QSIFRVSSKD	caaagcatttttagggtatcatcaaaggat	y	y	H. cetorum	GGTATCAT
28	Hpylori	HP0394	QSLFKVSSSV	caaagcctttttaaggtatcatcaagcgtt	y	y	H. pylori	GGTATCAT
29	Hacino	Hac_0452	QSLFKVSSSI	caaagcctttttaaggtatcatcaagcatt	y	y	H. acinonychis	GGTATCAT
30	Hsuis	HSUHS1_1005	QEICQYMGIK	caagaaatttgccagtacatggggattaaa	n	y	H. suis	-
31	Hfelis	Hfelis_07480	RLAPTLKVMS	cgcctagcccccactctcaaggtcatgtct	n	y	H. felis	-
32	Hbizzo	HBZC1_12610	KQIATLTHKG	aagcaaattgccaccctcacgcataagggg	n	n	H. bizzozeroni	-
33	SulKu	Sulku_0564	ERYFTVQSNQ	gaaagatactttactgtacaatcaaatcaa	y	y	Scu. kujiense	TGTACAAT
34	Sgotland	SMGD1_0606	QRYFIVKSFK	caaagatattttattgtaaaatcgttcaaa	y	y	Smo. gotlandica	TGTAAAAT
35	Sautro	Saut_0623	QRYFIVKSAQ	caaagatattttattgtaaaatcagctcaa	y	y	Smo. autotrophica	TGTAAAAT
36	Sudenit	Suden_1532	QRYFIVKSTQ	caaagatactttatagtaaaatcaacgcaa	y	y	Smo. denitrificans	AGTAAAAT
37	Sulfurov	SUN_1300	EQVAVVKEGK	gaacaggttgctgtagtaaaagaaggaaag	n	n	Sulfurovum sp. NCB37-1	-
38	SulfrovAR	SULAR_01405	GMVGVIEEGE	ggcatggtcggtgtcatagaagagggtgaa	n	n	Sulfurovum sp. AR	-
39	NitSaul	Nitsa_1019	KELGIVRKGK	aaagagctgggaattgttcgaaaaggaaaa	n	n	Nifr. salsuginis	-
40	Nitrati	NIS_1311	QEFLCYKNDE	caagagtttctctgttacaaaaacgatgaa	n	n	Nitratiruptor sp.	-
41	Camini	CMTB2_07526	KSYFIYEDLA	aaaagctattttatttatgaagatttagca	n	y	Cami. mediatlanticus	-
42	NautAmH	NAMH_0360	KSYILIQLDN	aaaagctatattttaatacaattagataat	y	y	N. profundicola	-
number	species	gene	amino acid	nucleotide	promoter	Cj0706 downstream	Species	MEME-prediction
1	Cjejuni	Cj0705	NLPLQVIITV	aatttgccgctacaagttataataacagtt	y	y	C. jejuni	GTTATAAT
2	Cdoylei	JJD26997_1301	NLPLQVIITV	aatttgccgctacaagttataataacagtt	y	y	C. doylei	GTTATAAT
3	Ccoli	CCO0771	NLPLKVIITV	aatttgccgctaaaagttataataacagtt	y	y	C. coli	-
4	Clari	Cla_1001	KFHLEVIISV	aaatttcatttagaagttataatatcagtt	y	y	C. lari	GTTATAAT
5	Cupsal	CUP0555	NLPLKVIMSV	aatttgccgctaaaggttataatgtcagtt	y	y	C. upsaliensis	GTTATAAT
6	Cfetus	CFF8240_1046	KNGVFATITN	aaaaacggagtttttgctacaatcacaaat	y	y	C. fetus	GCTACAAT
7	Cconc	CCC13826_1438	NLKIEVIISN	aatctaaaaattgaagttataataagcaat	y	y	C. concisus	GTTATAAT
8	Ccurv	CCV52592_0285	NLEIEVIIAD	aatcttgaaattgaggttataatagcggac	y	y	C. curvus	GTTATAAT
9	Crectus	CAMRE0001_2767	NLAIPTIISN	aatttagcgattcctactataatatccaac	y	y	C. rectus	ACTATAAT
10	Cshowae	CAMSH0001_1475	ILPIPTIISN	attttgccgattcctactataatatccaac	y	y	C. showae	ACTATAAT
11	Cgracil	CAMGR0001_2868	KSEIEVIISE	aaaagcgaaattgaagttataataagtgag	y	y	C. gracilis	GTTATAAT
12	Chomin	CHAB381_0707	KFKSQVIISN	aaatttaaaagtcaagttataattagcaat	y	y	C. hominis	GTTATAAT
13	Sulfdel	Sdel_1654	NFPLQAIMSN	aatttcccattacaagctataatgtcaaat	y	y	Ssp. deleyianum	GCTATAAT
14	SulfAmN	SAMN_1398	NFPLKVIMSN	aattttccattaaaagttataatgtcaaat	y	y	Ssp. Am-N	GTTATAAT
15	Sspbarn	Sulba_1721	NFPLQAIMSN	aattttccattacaagctataatgtcaaat	y	y	Ssp. barnesii	GCTATAAT
16	Arcobut	Abu_1978	KNKLKAIITA	aaaaataaattaaaagctataattacagct	y	y	A. butzleri	GCTATAAT
17	Arcob_L	ABLL_2410	KNKLKAIITA	aaaaataaattaaaagctataataacagct	y	y	Arcobacter sp. L	GCTATAAT
18	Arconit	Arnit_2516	KNKLTAIMAN	aaaaataaattaacagctataatggcgaat	y	y	A. nitrofigilis	GCTATAAT
19	Wolinella	WS2117	KHLNHLIEIA	aaacatctaaaccacttgatcgaaatcgcc	n	Cj0705-0706 fused	W. succinogenes	-
20	Hmuste	HMU13460	KKGYQAIIST	aaaaagggatatcaggctataattagcacc	y	y	H. mustelae	GCTATAAT
21	Hwing	HWAG_00930a*	NYGYKAIILP	aattatggctataaagctataattttacct	y	y	H. winghamensis	GCTATAAT
22	Hcanad	HCAN_1307	NLGYKAIILD	aatcttggctataaagctataattttagat	y	y	H. canadensis	GCTATAAT
23	Hpull	HPMG_01830	NLGYKAIILD	aatctcggctataaagctataattttggat	y	y	H. pullorum	GCTATAAT
24	Hhepat	HH0638	NVGYNAIIMD	aatgtgggatataacgctataattatggat	y	y	H. hepaticus	GCTATAAT
25	Hbilis	HRAG_00127	KHHIQAIITN	aaacaccatattcaagctataattacaaat	y	y	H. bilis	GCTATAAT
26	Hcinaedi	HCN_0265	NAGYNAIIAD	aatgcaggatataacgctataattgccgat	y	y	H. cinaedi	GCTATAAT
27	Hcetorum	HCD_06500	SYDYLVTIEH	tcttatgattatttggttacaatagaacat	y	y	H. cetorum	GTTACAAT
28	Hpylori	HP0959	SFNYLVTIEN	tcttttaattatttggttacaatagagaat	y	y	H. pylori	GTTACAAT
29	Hacino	Hac_1035	SFDYLVTIES	tcttttgattatttggttacaatagaaagc	y	y	H. acinonychis	GTTACAAT
30	Hsuis	HSUHS1_0152	TKPKCVKVRD	actaaaccaaagtgtgttaaagtacgcgac	y	y	H. suis	-
31	Hfelis	Hfelis_09600	TQAKHVRLHD	actcaggcaaagcatgttagactgcacgat	y	y	H. felis	GTTAGACT
32	Hbizzo	HBZC1_02360	TQLKHVKLFD	actcagttaaagcatgttaaactttttgat	y	y	H. bizzozeroni	GTTAAACT
33	SulKu	Sulku_0491	KLGLSVIISP	aaattaggattgagtgttataatttcacca	y	y	Scu. kujiense	GTTATAAT
34	Sgotland	SMGD1_0776	FLGLEAIISS	tttttaggtttagaagctataatttcatca	y	y	Smo. gotlandica	GCTATAAT
35	Sautro	Saut_1764	ILGLEVIIAS	attttaggtttagaagttataattgcatca	y	y	Smo. autotrophica	GTTATAAT
36	Sudenit	Suden_0444	NLGLEAIISS	aatttaggtttagaagctataatttcatca	y	y	Smo. denitrificans	GCTATAAT
37	Sulfurov	SUN_0360	VLPILAIIAN	gttttacctattttggctataattgcgaat	y	y	Sulfurovum sp. NCB37-1	GCTATAAT
38	SulfrovAR	SULAR_09579	VLPLLAIISN	gttttacctcttttagctataatttcaaat	y	y	Sulfurovum sp. AR	GCTATAAT
39	NitSaul	Nitsa_0698	TLPISVIISP	actctgccgatttcggttataatctcgcca	y	y	Nifr. salsuginis	GTTATAAT
40	Nitrati	NIS_1510	KAQIKAIIAS	aaagcacaaattaaggctataattgcgtca	y	y	Nitratiruptor sp.	GCTATAAT
41	Camini	CMTB2_08525	KLDIEIKKIN	aaattagatatagaaattaaaaagataaac	n	y	Cami. mediatlanticus	-
42	NautAmH	NAMH_1455	DLKVEIVKTN	gatttaaaagttgaaatagtaaaaaccaat	n	y	N. profundicola	-
number	species	gene	amino acid	nucleotide	promoter	rplS downstream	Species	MEME-prediction
1	Cjejuni	Cj0713	LKGNHARIAS	ttaaagggtaatcacgctagaattgcaagt	y	y	C. jejuni	GCTAGAAT
2	Cdoylei	JJD26997_1293	LKGNHARIAS	ttaaagggtaatcacgctagaattgcaagt	y	y	C. doylei	GCTAGAAT
3	Ccoli	CCO0779	LKGNHAKIAT	ttaaagggtaatcacgctaaaattgcgact	y	y	C. coli	GCTAAAAT
4	Clari	Cla_0993	LKGNHAKITA	ttaaagggaaatcacgctaaaatcacagct	y	y	C. lari	GCTAAAAT
5	Cupsal	CUP0547	LKGNHAKIAT	ttaaagggtaatcacgctaaaattgcgact	y	y	C. upsaliensis	GCTAAAAT
6	Cfetus	CFF8240_1035	LKGNHGKINA	ttaaagggtaatcatggtaaaatcaacgct	y	y	C. fetus	GGTAAAAT
7	Cconc	CCC13826_1430	LKGNHAKIHN	ttaaagggtaatcatgctaaaatccacaat	y	y	C. concisus	GCTAAAAT
8	Ccurv	CCV52592_0679	LKGNHAKIRL	ttaaagggaaaccatgctaaaatccgtctt	y	y	C. curvus	GCTAAAAT
9	Crectus	CAMRE0001_2758	LKGDHAKIEA	ttaaagggagaccatgctaaaatcgaagct	y	y	C. rectus	GCTAAAAT
10	Cshowae	CAMSH0001_1484	LKGDHAKIRA	ttaaagggagaccatgctaaaatcagagct	y	y	C. showae	GCTAAAAT
11	Cgracil	CAMGR0001_2860	LKGNHAKMRS	ttaaagggtaatcacgctaaaatgcgcagt	y	y	C. gracilis	GCTAAAAT
12	Chomin	CHAB381_0560	LKGNHNKIQV	ttaaagggaaatcataataaaatacaagtt	y	y	C. hominis	-
13	Sulfdel	Sdel_1646	LKGNHAKITS	ttaaagggaaatcacgctaaaatcacgagc	y	y	Ssp. deleyianum	GCTAAAAT
14	SulfAmN	SAMN_1406/1407	LKGNHAKIAH	ttaaagggaaatcacgctaaaatagcccac	y	y	Ssp. Am-N	GCTAAAAT
15	Sspbarn	Sulba_1713	LKGNHAKITG	ttaaagggaaatcacgctaaaattacaggc	y	y	Ssp. barnesii	GCTAAAAT
16	Arcobut	Abu_2026	LKGNHIKILD	ttaaagggaaatcatattaaaattctcgac	y	y	A. butzleri	ATTAAAAT
17	Arcob_L	ABLL_2517	LKGNHSKIAD	ttaaagggaaaccatagtaaaattgccgac	y	y	Arcobacter sp. L	AGTAAAAT
18	Arconit	Arnit_0518	LKGNHSKIAD	ttaaagggaaatcatagtaaaattgccgac	y	y	A. nitrofigilis	AGTAAAAT
19	Wolinella	WS0551	SKGNHAKICA	tcaaagggtaatcacgctaaaatctgcgcc	y	y	W. succinogenes	GCTAAAAT
20	Hmuste	HMU03360	SKGNHSIMQD	tcaaagggaaatcatagtataatgcaggat	y	y	H. mustelae	AGTATAAT
21	Hwing	HWAG_00561	SKGNHARIAD	tcaaagggaaatcacgctagaattgcagat	y	y	H. winghamensis	GCTAGAAT
22	Hcanad	HCAN_1441	SKGNHAKIHD	tcaaagggaaatcatgctaaaattcacgat	y	y	H. canadensis	GCTAAAAT
23	Hpull	HPMG_01888	SKGNHAKICD	tcaaagggaaatcatgctaaaatttgcgac	y	y	H. pullorum	GCTAAAAT
24	Hhepat	HH0936	SKGNHSKISG	tcaaagggaaatcatagtaaaatctcgggc	y	y	H. hepaticus	AGTAAAAT
25	Hbilis	HRAG_00420	LNGNHAIISD	ttaaatggaaatcacgctataatcagcgat	y	y	H. bilis	GCTATAAT
26	Hcinaedi	HCN_0176	SKGNHSKIAD	tcaaagggaaatcatagtaaaatcgccgac	y	y	H. cinaedi	AGTAAAAT
27	Hcetorum	HCD_07890	SKGNHARITQ	tctaaaggaaatcatgctagaataacgcaa	y	y	H. cetorum	GCTAGAAT
28	Hpylori	HP1148	SKGNHAKIKQ	tctaaaggaaatcatgctaaaatcaagcaa	y	y	H. pylori	GCTAAAAT
29	Hacino	Hac_1315	SKGNHAKIKQ	tctaaaggaaatcatgctaaaatcaagcaa	y	y	H. acinonychis	GCTAAAAT
30	Hsuis	HSUHS1_0882	SKGNHAKIAS	tcaaagggaaaccatgctaaaatagcgtcg	y	y	H. suis	GCTAAAAT
31	Hfelis	Hfelis_03200	SKGDHGKIKD	tcaaagggagatcatggcaaaatcaaagac	?	y	H. felis	-
32	Hbizzo	HBZC1_12520	SKGNHAKIRS	tcaaagggcaaccatgctaaaataagatcg	y	y	H. bizzozeroni	GCTAAAAT
33	SulKu	Sulku_0499	LKGNHSKIRA	ttaaagggaaatcacagtaaaattcgtgca	y	y	Scu. kujiense	AGTAAAAT
34	Sgotland	SMGD1_0768	LKGNHSKIRS	ttaaagggaaatcatagtaaaattcgctca	y	y	Smo. gotlandica	AGTAAAAT
35	Sautro	Saut_1756	LKGNHSKIRS	ttaaagggaaatcatagtaaaattcgctca	y	y	Smo. autotrophica	AGTAAAAT
36	Sudenit	Suden_0454	LKGNHSKIRS	ttaaagggaaatcacagtaaaattcgctca	y	y	Smo. denitrificans	AGTAAAAT
37	Sulfurov	SUN_0371	LKGNHSKITD	ttaaagggtaatcatagtaaaatcacggac	y	y	Sulfurovum sp. NCB37-1	AGTAAAAT
38	SulfrovAR	SULAR_09534	LKGNHSKITD	ctaaagggtaatcatagtaaaatcacggac	y	y	Sulfurovum sp. AR	AGTAAAAT
39	NitSaul	Nitsa_1381	LKGNHSKIAA	ctaaaggggaatcatagtaaaatcgcagcc	y	y	Nifr. salsuginis	AGTAAAAT
40	Nitrati	NIS_1501	LKGNHSKISA	ttaaagggaaaccatagtaaaattagcgcc	y	y	Nitratiruptor sp.	AGTAAAAT
41	Camini	CMTB2_03433	KSGNHKVIKK	aaaagtggcaatcataaagtgataaaaaaa	n	y	Cami. mediatlanticus	-
42	NautAmH	NAMH_1509	KSGNHTKIKE	aaaagcggaaaccatactaaaattaaagaa	y	y	N. profundicola	ACTAAAAT
number	species	gene	amino acid	nucleotide	promoter	cysM downstream	Species	MEME-prediction
1	Cjejuni	Cj0801	FKKFFALISI	tttaagaaattttttgctttaatatctatt	y	y	C. jejuni	-
2	Cdoylei	JJD26997_1209	FKKFFALISI	tttaagaaattttttgctttaatatcgatt	y	y	C. doylei	-
3	Ccoli	CCO0860	FKNFFALISF	tttaagaacttttttgctttaatatctttt	y	y	C. coli	-
4	Clari	Cla_0631	FKNLWGIFRI	tttaaaaatctttggggtatttttaggatt	n	y	C. lari	-
5	Cupsal	CUP0091	FRRFWGLISW	tttaggcgtttttggggcttaatttcttgg	n	y	C. upsaliensis	-
6	Cfetus	CFF8240_0789	FKNFLDIILS	tttaaaaactttttagatataatccttagt	y	y	C. fetus	GATATAAT
7	Cconc	CCC13826_0115	AKRFLAIIEP	gctaagcgatttttagctataatcgagcct	y	y	C. concisus	GCTATAAT
8	Ccurv	CCV52592_1143	WRKFLGIIEP	tggaggaaatttttaggtataattgagcct	y	y	C. curvus	GGTATAAT
9	Crectus	CAMRE0001_0512	MRKFLAIIEP	atgaggaaatttttagctataatcgagcct	y	y	C. rectus	GCTATAAT
10	Cshowae	CAMSH0001_0387	IRKFLAIIEP	ataaggaaatttttagctataattgagcct	y	y	C. showae	GCTATAAT
11	Cgracil	CAMGR0001_0842	FNNFLAIIRA	tttaataactttttggctataatccgcgca	y	y	C. gracilis	GCTATAAT
12	Chomin	CHAB381_0578	FKNFLAIINR	tttaaaaattttttagctataataaatcgc	y	y	C. hominis	GCTATAAT
13	Sulfdel	Sdel_1053	FKAFFAILFD	ttcaaagccttttttgctatactatttgat	y	y	Ssp. deleyianum	GCTATACT
14	SulfAmN	SAMN_2375/2376	LNKFLDIMRD	ctaaataagtttttggatataatgcgagat	y	y	Ssp. Am-N	GATATAAT
15	Sspbarn	Sulba_1211	FRAFFAILYS	tttagagccttttttgctatactgtatagt	y	y	Ssp. barnesii	GCTATACT
16	Arcobut	Abu_0878	FNNFIKMFKN	tttaataactttataaaaatgtttaaaaat	n	n	A. butzleri	-
17	Arcob_L	ABLL_1110	FDKFIKMFKK	tttgataaatttataaaaatgttcaaaaaa	n	n	Arcobacter sp. L	-
18	Arconit	Arnit_2122	FIKFKQLIFS	tttataaaatttaaacaacttatttttagc	n	n	A. nitrofigilis	-
19	Wolinella	WS0442	AKEFWGIIQD	gccaaggagttttggggtataatccaagac	y	y	W. succinogenes	GGTATAAT
20	Hmuste	HMU04220	FAHFLIILRN	tttgcccattttctcatcatcctacgcaat	n	n	H. mustelae	-
21	Hwing	HWAG_00026	WQAFFKILWN	tggcaagcattttttaaaattttatggaat	n	n	H. winghamensis	-
22	Hcanad	HCAN_1514	WGRFVEILKK	tgggggagatttgtagagattctaaagaag	n	n	H. canadensis	-
23	Hpull	HPMG_00810	WKRFLQILNQ	tggaagagatttttgcagattttaaaccaa	n	n	H. pullorum	-
24	Hhepat	HH0516	FKQFLAIINN	ttcaaacaattcttagctataataaataac	y	y	H. hepaticus	GCTATAAT
25	Hbilis	HRAG_01618	IHNFLAIISH	attcacaattttttagctataatctcgcat	y	y	H. bilis	GCTATAAT
26	Hcinaedi	HCN_1607	FKQFLAIIAH	ttcaagcaattcttagctataatagcccac	y	y	H. cinaedi	GCTATAAT
27	Hcetorum	HCD_01890	FRLFLGIIKR	tttagattattcttaggtataatcaagcgt	y	y	H. cetorum	GGTATAAT
28	Hpylori	HP0885	FQLFLGIIKN	tttcaattattcttgggtataatcaagaat	y	y	H. pylori	GGTATAAT
29	Hacino	Hac_1250	FQSFLGIIKS	tttcaatcattcttgggtataattaaatct	y	y	H. acinonychis	GGTATAAT
30	Hsuis	HSUHS1_0294	FKRFLGMIIF	tttaagcgttttttaggcatgattattttt	n	y	H. suis	-
31	Hfelis	Hfelis_06400	FKRFLGMIEV	tttaagcgctttttgggcatgatcgaggtt	n	y	H. felis	-
32	Hbizzo	HBZC1_15780	FKRFLGMITL	tttaagcgctttttgggcatgatcacgctt	n	y	H. bizzozeroni	-
33	SulKu	Sulku_0938	WGVFIDLLKT	tggggggtctttattgatcttttaaaaacc	n	y	Scu. kujiense	-
34	Sgotland	SMGD1_2539	VKNFFEMLRS	gtgaaaaacttctttgagatgcttcgttct	n	n	Smo. gotlandica	-
35	Sautro	Saut_0939	MQNFFAILRS	atgcaaaacttttttgctatacttcgttca	y	y	Smo. autotrophica	GCTATACT
36	Sudenit	Suden_1211	VKDFFDILRN	gtaaaagatttttttgatatactccgaaac	y	y	Smo. denitrificans	GATATACT
37	Sulfurov	SUN_0821	TERFVEIIQN	acagaaagattcgtggagatcattcaaaac	n	y	Sulfurovum sp. NCB37-1	-
38	SulfrovAR	SULAR_00510	TKRFWKIVRS	acaaagaggttttggaagatcgttagatca	n	n	Sulfurovum sp. AR	-
39	NitSaul	Nitsa_0871	REKFRSFLDK	agggagaaatttcgctctttcctggataaa	n	n	Nifr. salsuginis	-
40	Nitrati	NIS_1100	KEKFTIIAKD	aaagaaaaatttacgataatcgccaaggat	n	y	Nitratiruptor sp.	-
41	Camini	CMTB2_01119	YKEFLEFFEK	tataaagagtttttagagttttttgaaaag	n	y	Cami. mediatlanticus	-
42	NautAmH	NAMH_0949	FSEFVKFFEK	ttcagtgaatttgtaaaattttttgaaaaa	n	y	N. profundicola	-
