# Supplementary material for: Parallel evolution of genome structure and transcriptional landscape in the Epsilonproteobacteria
Source: BMC Genomics. 2013 Sep 12;14:616. doi: 10.1186/1471-2164-14-616 (PMC3847290; doi:10.1186/1471-2164-14-616)
Supplement: Additional file 20: Table S11 — Conservation of antisense promoters in the Epsilonproteobacteria. [file 1471-2164-14-616-S20.xls]

## Sheet: Porcelli et al, Table S11
Table S11. Conservation of antisense promoters in the Epsilon-proteobacteria
BLASTP searches were used to identify orthologs C. jejuni NCTC 11168 and H. pylori 26695 gyrB and clpB genes
BLAST alignments were used to identify the corresponding amino acid sequence and nucleotide sequence, and the antisense strand was visually inspected for presence of a putative -10 sequence (gnTanaAT)
Sequences with a putative -10 sequence are indicated by red typeface, score 1, Sequences without a recognisable -10 sequence have score 2, sequences with a poorly conserved -10 sequences are indicated by score 3.
The column labeled MEME prediction indicates whether MEME predicts the presence of a -10 Pribnow box, with the sequence indicated
		C. jejuni	Member of the Campylobacteraceae
		H. pylori	Member of the Helicobacteraceae
		N. profundicola	Other Epsilonproteobacteria
		gttgatataatga	potential internal promoter (-10 sequence in red)
		Cj0003	gene with internal promoter experimentally identified
		1	putative sigma70 promoter -10 sequence present
		2	-10 sequence absent
number	species	gene	amino acids	antisense sequence	promoter	Species	MEME prediction
1	Cjejuni	Cj0003	LYNDTYSE	ttcactataagtatcattgtaaag	n	C. jejuni	-
2	Cdoylei	JJD26997_0003	LYNDTYSE	ttcactataagtatcattgtaaag	n	C. doylei	-
3	Ccoli	CCO0034	LYNDTYSE	ttcgctataagtatcattataaag	n	C. coli	-
4	Clari	Cla_0003	LYNDSYSE	ttcactataactatcattgtaaag	n	C. lari	-
5	Cupsal	CUP1461	LYNDTYSE	ttcactataagtatcattataaag	n	C. upsaliensis	-
6	Cfetus	CFF8240_0003	LYNETYTE	ttctgtatatgtttcattgtaaag	n	C. fetus	-
7	Cconc	CCC13826_1850	LYNDTYSE	ttcactataagtgtcattataaag	n	C. concisus	-
8	Ccurv	CCV52592_2054	MYNDTYSE	ttcactgtaagtgtcgttatacat	n	C. curvus	-
9	Crectus	CAMRE0001_0289	MYNDTYSE	ttcactataagtatcgttgtacat	n	C. rectus	-
10	Cshowae	CAMSH0001_0123	MYNDTYSE	ttcgctataagtatcgttgtacat	n	C. showae	-
11	Cgracil	CAMGR0001_0278	MYNETYNE	ttcgttatacgtttcgttatacat	n	C. gracilis	-
12	Chomin	CHAB381_0004	LYNETYSE	ttcactgtaagtttcattatataa	n	C. hominis	-
13	Sulfdel	Sdel_0005	MYNSTYSE	ttcactgtaggttgagttatacat	n	Ssp. deleyianum	-
14	SulfAmN	SAMN_0971	MYNSGYSE	ttcactataaccagaattatacat	n	Ssp. Am-N	-
15	Sspbarn	Sulba_0003	MYNSTYSE	ttcactgtaggttgagttatacat	n	Ssp. barnesii	-
16	Arcobut	Abu_0003	MYNDTYIE	ttctatgtaagtatcgttatacat	n	A. butzleri	-
17	Arcob_L	ABLL_0003	MYNETYVE	ttcaacataagtttcattatacat	n	Arcobacter sp. L	-
18	Arconit	Arnit_0003	MYNDTYVE	ttcaacataagtatcattatacat	n	A. nitrofigilis	-
19	Wolinella	WS0002	AYNDGYDE	ctcatcatagccatcgttataggc	n	W. succinogenes	-
20	Hmuste	HMU00030	AYNEGYDE	ttcatcatagccttcattataggc	n	H. mustelae	-
21	Hwing	HWAG_00622	TYNEGFDE	ttcatcaaagccttcattataagt	n	H. winghamensis	-
22	Hcanad	HCAN_0003	AYNEGFEE	ttcttcaaaaccctcattataagc	n	H. canadensis	-
23	Hpull	HPMG_00849	AYNDGFDE	ttcatcaaaaccatcattataagc	n	H. pullorum	-
24	Hhepat	HH1127	AYNEGYDE	ttcatcatagccttcattataagc	n	H. hepaticus	-
25	Hbilis	HRAG_00103	AYNEGYDE	ttcatcatagccctcattataggc	n	H. bilis	-
26	Hcinaedi	HCN_2080	AYNEGYDE	ctcatcatagccctcattataagc	n	H. cinaedi	-
27	Hcetorum	HCD_01525	AYADDYNE	ttcattgtaatcatcagcatacgc	y	H. cetorum	ATTGTAAT
28	Hpylori	HP0501	AYADDYNE	ttcattataatcatcagcatacgc	y	H. pylori	ATTATAAT
29	Hacino	Hac_0822	AYADDYNE	ttcattataatcatcagcatacgc	y	H. acinonychis	ATTATAAT
30	Hsuis	HSUHS1_0588	AYNEGYSE	ctcagaataaccctcattataagc	n	H. suis	-
31	Hfelis	Hfelis_13700	AYNESYEE	ctcttcataactctcattataagc	n	H. felis	-
32	Hbizzo	HBZC1_06420	AYNEGYSE	ctcgctataaccctcattgtaggc	n	H. bizzozeroni	-
33	SulKu	Sulku_0003	MYNDSYDD	gtcgtcataactgtcgttatacat	n	Scu. kujiense	-
34	Sgotland	SMGD1_1249	MYNESYEE	ttcttcataagattcattatacat	n	Smo. gotlandica	-
35	Sautro	Saut_0003	MYNDSYEE	ttcttcataagaatcattatacat	n	Smo. autotrophica	-
36	Sudenit	Suden_0003	MYNDTYDE	ttcatcataagtatcgttatacat	n	Smo. denitrificans	-
37	Sulfurov	SUN_0141	MYCDADSE	ttccgaatccgcatcgcaatacat	n	Sulfurovum sp. NCB37-1	-
38	SulfrovAR	SULAR_10319	MYCDADSE	ttctgaatccgcatcacaatacat	n	Sulfurovum sp. AR	-
39	NitSaul	Nitsa_1982	MYQNADSD	atcgctgtcggcattttggtacat	n	Nifr. salsuginis	-
40	Nitrati	NIS_0003	LYNSGFDE	ttcgtcaaatccactattgtacaa	n	Nitratiruptor sp.	-
41	Camini	CMTB2_05117	CYDSGYDE	ttcatcatatccactatcataaca	n	Cami. mediatlanticus	-
42	NautAmH	NAMH_0003	CYDSGYDE	ttcatcatatccactgtcatagca	n	N. profundicola	-
number	species	gene	amino acids	antisense sequence	score	Species	MEME prediction
1	Cjejuni	Cj0003	LNHYIN	gttgatataatgatttaa	y	C. jejuni	GATATAAT
2	Cdoylei	JJD26997_0003	LNHYIN	gttgatataatgatttaa	y	C. doylei	GATATAAT
3	Ccoli	CCO0034	LNHYIN	attgatataatgatttaa	y	C. coli	GATATAAT
4	Clari	Cla_0003	LNSYIN	attgatatatgaatttaa	n	C. lari	-
5	Cupsal	CUP1461	LNSYLN	attaagataagaatttaa	n	C. upsaliensis	-
6	Cfetus	CFF8240_0003	LNSYVN	atttacgtatgaatttaa	n	C. fetus	-
7	Cconc	CCC13826_1850	LNHYVS	gctaacgtagtggtttag	n	C. concisus	-
8	Ccurv	CCV52592_2054	LNSYVN	attaacgtaagaatttaa	n	C. curvus	-
9	Crectus	CAMRE0001_0289	LNSYVS	gctgacgtaagaatttaa	n	C. rectus	-
10	Cshowae	CAMSH0001_0123	LNSYVS	gctaacgtaggagtttag	n	C. showae	-
11	Cgracil	CAMGR0001_0278	LNSYVN	atttacgtaggaatttaa	n	C. gracilis	-
12	Chomin	CHAB381_0004	LNSRVN	atttacacgtgaatttaa	n	C. hominis	-
13	Sulfdel	Sdel_0005	LNHYVN	attaacataatgatttaa	n	Ssp. deleyianum	-
14	SulfAmN	SAMN_0971	LNHKVT	tgttactttatgatttaa	n	Ssp. Am-N	-
15	Sspbarn	Sulba_0003	LNHYIN	attaatataatggtttaa	y	Ssp. barnesii	AATATAAT
16	Arcobut	Abu_0003	LSKTVL	aagaactgttttagataa	n	A. butzleri	-
17	Arcob_L	ABLL_0003	LSKTVL	aagaacagtttttgataa	n	Arcobacter sp. L	-
18	Arconit	Arnit_0003	LSKRLT	cgttaatctcttagataa	n	A. nitrofigilis	-
19	Wolinella	WS0002	LNKRVE	ttccacgcgcttattaag	n	W. succinogenes	-
20	Hmuste	HMU00030	LSKNIS	gctaatatttttactcaa	n	H. mustelae	-
21	Hwing	HWAG_00622	LNEMID	atcaatcatttcatttaa	n	H. winghamensis	-
22	Hcanad	HCAN_0003	LNEMIE	ttcaatcatttcatttaa	n	H. canadensis	-
23	Hpull	HPMG_00849	LNEMLD	atctaacatttcatttag	n	H. pullorum	-
24	Hhepat	HH1127	LNKTTA	tgcagttgttttatttaa	n	H. hepaticus	-
25	Hbilis	HRAG_00103	LKKHID	atcaatatgcttttttaa	n	H. bilis	-
26	Hcinaedi	HCN_2080	LNKITS	acttgtaattttatttaa	n	H. cinaedi	-
27	Hcetorum	HCD_01525	LRSFAT	tgtagcaaaagagcgtaa	n	H. cetorum	-
28	Hpylori	HP0501	LRSFAT	agtggcaaaagagcgtaa	n	H. pylori	-
29	Hacino	Hac_0822	LRSFVT	agtaacaaaagagcgtaa	n	H. acinonychis	-
30	Hsuis	HSUHS1_0588	LSHQIL	taaaatctggtggcttaa	n	H. suis	-
31	Hfelis	Hfelis_13700	LTKQVF	aaaaacctgtttagtcaa	n	H. felis	-
32	Hbizzo	HBZC1_06420	LTQQVL	taaaacttgctgggttaa	n	H. bizzozeroni	-
33	SulKu	Sulku_0003	LSKSVS	gctcacgcttttactaag	n	Scu. kujiense	-
34	Sgotland	SMGD1_1249	LTKSIT	agtaatactcttagttaa	n	Smo. gotlandica	-
35	Sautro	Saut_0003	LTYTIN	attgatagtgtaggttaa	n	Smo. autotrophica	-
36	Sudenit	Suden_0003	LTKTVS	tgaaacagttttagttaa	n	Smo. denitrificans	-
37	Sulfurov	SUN_0141	LNKTIT	tgtgatcgtcttgttcag	n	Sulfurovum sp. NCB37-1	-
38	SulfrovAR	SULAR_10319	LNKTIS	agagatggttttgttgag	n	Sulfurovum sp. AR	-
39	NitSaul	Nitsa_1982	LNRNVT	ggtgacattgcggttgag	n	Nifr. salsuginis	-
40	Nitrati	NIS_0003	LNKHID	gtcaatatgcttattgag	n	Nitratiruptor sp.	-
41	Camini	CMTB2_05117	ISKHDN	attatcatgttttgagat	n	Cami. mediatlanticus	-
42	NautAmH	NAMH_0003	ISKHDD	atcgtcatgttttgaaat	n	N. profundicola	-
number	species	gene	amino acids	antisense sequence	score	Species	MEME prediction
1	Cjejuni	Cj0509c	TLKEYRKYF	aaaatatttacgatattcttttaaagt	y	C. jejuni	GATATTCT
2	Cdoylei	JJD26997_1422	TLKEYRKYF	aaaatatttacgatattcttttaaagt	y	C. doylei	GATATTCT
3	Ccoli	CCO0608	TLKEYRKYF	aaagtatttacgatattctttaagagt	y	C. coli	GATATTCT
4	Clari	Cla_0711	TLKEYRKYF	aaaatattttctatattcttttaaagt	y	C. lari	TATATTCT
5	Cupsal	CUP1079	TLKEYRKYF	aaaatacttgcggtattctttaagcgt	y	C. upsaliensis	GGTATTCT
6	Cfetus	CFF8240_0943	TLKEYRKYF	aaaatacttacgatactctttaagagt	y	C. fetus	GATACTCT
7	Cconc	CCC13826_0095	TLKEYRKYF	aaagtattttctatactcttttaatgt	y	C. concisus	TATACTCT
8	Ccurv	CCV52592_1904	TLKEYRKYF	aaaatattttcggtattcttttagcgt	y	C. curvus	GGTATTCT
9	Crectus	CAMRE0001_0478	TLKEYRKYF	gaaatacttgcggtactcttttaacgt	y	C. rectus	GGTACTCT
10	Cshowae	CAMSH0001_0351	TLKEYRKYF	aaaatacttgcggtactcttttagcgt	y	C. showae	GGTACTCT
11	Cgracil	CAMGR0001_2343	TLKEYRKYF	aaaatactttcgatattctttcagcgt	y	C. gracilis	GATATTCT
12	Chomin	CHAB381_0849	TLKEYRKYF	aaaatattttctatactcttttaaagt	y	C. hominis	TATACTCT
13	Sulfdel	Sdel_1400	TLREYRKYF	aaaatatttgcgatactctctgagcgt	y	Ssp. deleyianum	GATACTCT
14	SulfAmN	SAMN_1682	TLKEYRKHF	aaagtgctttctatactcttttagagt	y	Ssp. Am-N	TATACTCT
15	Sspbarn	Sulba_1462	TLKEYRKYF	aaaatatttgcggtactctttgagtgt	y	Ssp. barnesii	GGTACTCT
16	Arcobut	Abu_1626	TLKEYRKYF	aaaatattttctatactcttttaaagt	y	A. butzleri	TATACTCT
17	Arcob_L	ABLL_2103	TLKEYRKYF	aaaatattttctatactcttttagtgt	y	Arcobacter sp. L	TATACTCT
18	Arconit	Arnit_2374	TLKEYRKYF	aaaatactttctatactcttttagtgt	y	A. nitrofigilis	TATACTCT
19	Wolinella	WS0609	TLKEYRKYF	aaaatatttgcgatactccttgagcgt	n	W. succinogenes	-
20	Hmuste	HMU09360	TLKEYRKYF	aaaatatttgcgatattctttgagtgt	y	H. mustelae	GATATTCT
21	Hwing	HWAG_01177	TLKEYRKYF	aaaatatttgcggtattctttgagtgt	y	H. winghamensis	GGTATTCT
22	Hcanad	HCAN_1429	TLKEYRKYF	aaaatatttgcgatattccttaagtgt	n	H. canadensis	-
23	Hpull	HPMG_01320	TLKEYRKYF	aaagtatttgcgatattctttgagtgt	y	H. pullorum	GATATTCT
24	Hhepat	HH0109	TLKEYRKYF	aaaatacttgcgatactcctttaacgt	n	H. hepaticus	-
25	Hbilis	HRAG_00286	TLKEYRKYF	aaaatattttctatattctttcagtgt	n	H. bilis	TATATTCT
26	Hcinaedi	HCN_1232	TLKEYRKYF	aaaatatttacgatattctttgagtgt	y	H. cinaedi	GATATTCT
27	Hcetorum	HCD_02395	TLKEYRKYF	aaaatatttgcggtattcctttaaagt	n	H. cetorum	-
28	Hpylori	HP0264	TLKEYRKYF	aaaatacttgcggtattcttttaaagt	y	H. pylori	GGTATTCT
29	Hacino	Hac_0522	TLKEYRKYF	aaaatacttgcggtattctttcaaagt	y	H. acinonychis	GGTATTCT
30	Hsuis	HSUHS1_0195	TLKEYRKYF	aaaatatttgcggtattcttttagcgt	y	H. suis	GGTATTCT
31	Hfelis	Hfelis_14800	TLKEYRKYF	gaaatacttgcggtattccttcagagt	n	H. felis	-
32	Hbizzo	HBZC1_03190	TLKEYRKYF	aaagtatttgcggtactccttaagcgt	n	H. bizzozeroni	-
33	SulKu	Sulku_0572	TLKEYRKYF	gaaatatttacggtactctttgagagt	y	Scu. kujiense	GGTACTCT
34	Sgotland	SMGD1_1895	TLKEYRKYF	aaagtattttctatactcttttaaagt	y	Smo. gotlandica	TATACTCT
35	Sautro	Saut_1673	TLKEYRKYF	aaagtactttctatactctttaagcgt	y	Smo. autotrophica	TATACTCT
36	Sudenit	Suden_0520	TLKEYRKYF	aaaatattttctatactcttttagtgt	y	Smo. denitrificans	TATACTCT
37	Sulfurov	SUN_1459	TLKEYRKYF	gaaatactttctgtattctttaagtgt	y	Sulfurovum sp. NCB37-1	TGTATTCT
38	SulfrovAR	SULAR_03317	TLKEYRKYF	aaagtactttctgtactctttcagtgt	y	Sulfurovum sp. AR	TGTACTCT
39	NitSaul	Nitsa_1508	TLKEYRKYF	gaagtacttgcggtactctttgagggt	y	Nifr. salsuginis	GGTACTCT
40	Nitrati	NIS_0876	TLKEYRKYF	aaaatattttctatactctttcaaagt	y	Nitratiruptor sp.	TATACTCT
41	Camini	CMTB2_00359	TYEEYKNHF	aaaatgatttttatactcttcatacgt	y	Cami. mediatlanticus	TATACTCT
42	NautAmH	NAMH_0608	TYEEYKNHF	aaaatggtttttatactcttcatatgt	y	N. profundicola	TATACTCT
