# Supplementary material for: Parallel evolution of genome structure and transcriptional landscape in the Epsilonproteobacteria
Source: BMC Genomics. 2013 Sep 12;14:616. doi: 10.1186/1471-2164-14-616 (PMC3847290; doi:10.1186/1471-2164-14-616)
Supplement: Additional file 21: Table S12 — Prediction of putative leader peptides in the Epsilonproteobacteria. [file 1471-2164-14-616-S21.xls]

## Sheet: porcelli_tableS12
Table S12. Prediction of putative leader peptides (TrpL, LeuL and MetL) upstream of amino acid biosynthetic operons in the Epsilon-proteobacteria
BLASTP searches were used to identify Trp, Leu and Met biosynthetic genes, and upstream regions were visually inspected for the presence of potential leader peptides.
Potential leader peptides were subsequenty inspected for the presence of a putative ribosome binding site at the appropriate distance of an ATG, TTG or GTG startcodon.
		C. jejuni	Member of the Campylobacteraceae
		H. pylori	Member of the Helicobacteraceae
		N. profundicola	Other Epsilonproteobacteria
		Cj0099	gene with predicted leader peptide
		MKQIKSKDNTFNLLLQLSL	sequence of leader peptide with relevant amino acids indicated
Tryptophan biosynthetic operon (trpEDFBA)
Number	Code	Gene designation	Putative leader peptide upstream	Species
1	Cjejuni	Cj0345 (trpE)	MSENGFFSNSLILKLTHTLRSWRF	C. jejuni
2	Cdoylei	JJD26997_1614	MSENDFFSNSLILKLTHTLRSWCF	C. doylei
3	Ccoli	CCO0433	MSENDFFSNSLILKLTHTLRSWCF	C. coli
4	Clari	Cla_1345 (trpB)	MERKKFSKLILEYSFNKASFSWR	C. lari
5	Cupsal	CUP0563	none	C. upsaliensis
6	Cfetus	CFF8240_0350	none	C. fetus
7	Cconc	CCC13826_1602	none	C. concisus
8	Ccurv	CCV52592_1683	none	C. curvus
9	Crec	n/a	n/a	C. rectus
10	Csho	CAMSH0001_2009	none	C. showae
11	Cgra	CAMGR0001_1886	none	C. gracilis
12	Chomin	n/a	n/a	C. hominis
13	Sulfdel	Sdel_0572	none	Ssp. deleyianum
14	SulfAmN	SAMN_0228	none	Sulfurospirillum Am-N
15	Sspbarn	Sulba_0630	none	Ssp. barnesii
16	Arcobut	Abu_0651	none	A. butzleri
17	Arcob_L	ABLL_0793	none	Arcobacter sp. L
18	Arconit	Arnit_0924	none	A. nitrofigilis
19	Wolinella	WS0088	none	W. succinogenes
20	Hmuste	HMU04110	none	H. mustelae
21	Hwing	HWAG_01336	none	H. winghamensis
22	Hcanad	HCAN_1448	none	H. canadensis
23	Hpull	HPMG_01308	none	H. pullorum
24	Hhepat	HH0315	none	H. hepaticus
25	Hbilis	HRAG_01840	none	H. bilis
26	Hcinaedi	HCN_0546	none	H. cinaedi
27	Hcetorum	HCD_00540	none	H. cetorum
28	Hpylori	HP1282	none	H. pylori
29	Hacino	Hac_0018	none	H. acinonychis
30	Hsuis	HSUHS1_0842	none	H. suis
31	Hfelis	Hfelis_08700	none	H. felis
32	Hbizzo	HBZC1_14270	none	H. bizzozeroni
33	SulKu	Sulku_1160	none	Scu. kujiense
34	Sgotland	SMGD1_2386	none	Smo. gotlandica
35	Sautro	Saut_1407	none	Smo. autotrophica
36	Sudenit	Suden_1277	none	Smo. denitrificans
37	Sulfurov	SUN_0471	none	Sulfurovum sp. NCB37-1
38	SulfrovAR	SULAR_09074	none	Sulfurovum sp. AR
39	NitSaul	Nitsa_1659	none	Nifr. salsuginis
40	Nitrati	NIS_1180	none	Nitratiruptor sp.
41	Camini	CMTB2_01538	none	Cami. mediatlanticus
42	NautAmH	NAMH_0901	none	N. profundicola
Leucine biosynthetic operon (LeuABCD)
Number	Code	Gene designation	Putative leader peptide upstream	Species
1	Cjejuni	Cj1719c (leuA)	MKQIFEISNSVQQKSKDNTFNLLLQLSL	C. jejuni
2	Cdoylei	JJD26997_2096	MKQIFKISNSVQQKSKDNTFNLLLQLSL	C. doylei
3	Ccoli	CCO0018	MTQVFKNSNSIQVKEQKNKENHFNLMLQLSLILN	C. coli
4	Clari	n/a	n/a	C. lari
5	Cupsal	n/a	n/a	C. upsaliensis
6	Cfetus	CFF8240_1344	MTTPFSQKKYIFIYKLSLLNLL	C. fetus
7	Cconc	CCC13826_0438	MSENGIIKSRKFLPKIEIKNSLLLLLR	C. concisus
8	Ccurv	CCV52592_1193	MSDAGIIKSRKFLPKIEIKNSLLLLW	C. curvus
9	Crec	CAMRE0001_2267	MNGNVKFNAFFSLLLLLR	C. rectus
10	Csho	CAMSH0001_1342	MNGNVKFNAFFSLLLLLR	C. showae
11	Cgra	CAMGR0001_2002	none	C. gracilis
12	Chomin	CHAB381_0491	none	C. hominis
13	Sulfdel	Sdel_1758	MNSVDIGIMKSIKILPKIEIKNALLQHLLSL	Ssp. deleyianum
14	SulfAmN	SAMN_2038	MTCLSRFKISDQKKNNTLLLLLLLNF	Sulfurospirillum Am-N
15	Sspbarn	Sulba_1844	MNSVDIGIIKSIKILPKIEIKNALLQHLLCL	Ssp. barnesii
16	Arcobut	Abu_0456, 1570	MKIFDFYKSHFIKSVNSLLLLSFSL, MDVNIIKQIISFSLLCLKTF	A. butzleri
17	Arcob_L	ABLL_0601	MKIFDFYKNHFIKSVNSLLLLSFSL	Arcobacter sp. L
18	Arconit	Arnit_0711	MKNINFFKNNFTKSSNSQLLLKNFL	A. nitrofigilis
19	Wolinella	WS0624	MTSVVSSCDNPAYIDNTFNIKIELSLLPLLLLSL	W. succinogenes
20	Hmuste	HMU10180	MKNKFFLSFSVFYLSPLLQF	H. mustelae
21	Hwing	HWAG_00416	MRTKFVFCCCKNLLTLSLYSPLGL	H. winghamensis
22	Hcanad	HCAN_0088	MRMSYTRHYSNAYKNLLTLSLLLPLGI	H. canadensis
23	Hpull	HPMG_00757	MRMHHKGYYGIYFYIRFTFSIFLPLSLFSL	H. pullorum
24	Hhepat	HH1137	LTIQSDTLRFSYNLKAFVFREFLLLM	H. hepaticus
25	Hbilis	HRAG_00963	MQKFDIFVFYCYFLLIFSDFLI	H. bilis
26	Hcinaedi	HCN_2070	none	H. cinaedi
27	Hcetorum	n/a	n/a	H. cetorum
28	Hpylori	n/a	n/a	H. pylori
29	Hacino	n/a	n/a	H. acinonychis
30	Hsuis	n/a	n/a	H. suis
31	Hfelis	n/a	n/a	H. felis
32	Hbizzo	n/a	n/a	H. bizzozeroni
33	SulKu	Sulku_2675	MKSHTMPISQPITDNRIVSFSLLLLPLL	Scu. kujiense
34	Sgotland	SMGD1_1606	none	Smo. gotlandica
35	Sautro	Saut_1879	none	Smo. autotrophica
36	Sudenit	Suden_1102 (leuD)	MIPFNMMSLLSFILVTKPLFL	Smo. denitrificans
37	Sulfurov	SUN_1956	MKTIRIHTTIFTKDCSLLLLLAF	Sulfurovum sp. NCB37-1
38	SulfrovAR	SULAR_06588	MKTIINQHTIFTKDSSLLLLLAL	Sulfurovum sp. AR
39	NitSaul	Nitsa_1874	MVYSINRYDRHFNKKSSILLLRF	Nifr. salsuginis
40	Nitrati	NIS_1407	VSETGVIKAQKYLPKIEIKNHLLHLL	Nitratiruptor sp.
41	Camini	CMTB2_09005	none	Cami. mediatlanticus
42	NautAmH	NAMH_0139	none	N. profundicola
Methionine biosynthetic operon (MetYA)
Number	Code	Gene designation	Putative leader peptide upstream	Species
1	Cjejuni	Cj1727c (MetY)	MSYISFNLMLSSFCMRAWHA	C. jejuni
2	Cdoylei	JJD26997_2102	MSYTSFNFMLSSFCMRAWHA	C. doylei
3	Ccoli	CCO0027	MSYISFNLMLSSFCMRAWHA	C. coli
4	Clari	n/a	n/a	C. lari
5	Cupsal	n/a	n/a	C. upsaliensis
6	Cfetus	CFF8240_0919	none	C. fetus
7	Cconc	CCC13826_1058	none	C. concisus
8	Ccurv	CCV52592_0758	none	C. curvus
9	Crec	CAMRE0001_3014	none	C. rectus
10	Csho	CAMSH0001_0589	none	C. showae
11	Cgra	CAMGR0001_1000	none	C. gracilis
12	Chomin	CHAB381_0891	none	C. hominis
13	Sulfdel	Sdel_1330	none	Ssp. deleyianum
14	SulfAmN	SAMN_1757	none	Sulfurospirillum Am-N
15	Sspbarn	Sulba_1391	none	Ssp. barnesii
16	Arcobut	Abu_2169	none	A. butzleri
17	Arcob_L	ABLL_2801	none	Arcobacter sp. L
18	Arconit	Arnit_3085	none	A. nitrofigilis
19	Wolinella	WS1894	none	W. succinogenes
20	Hmuste	n/a	n/a	H. mustelae
21	Hwing	HWAG_01183	none	H. winghamensis
22	Hcanad	HCAN_1399	none	H. canadensis
23	Hpull	HPMG_01482	none	H. pullorum
24	Hhepat	HH0636	none	H. hepaticus
25	Hbilis	HRAG_00122	none	H. bilis
26	Hcinaedi	HCN_0263	none	H. cinaedi
27	Hcetorum	n/a	n/a	H. cetorum
28	Hpylori	HP0106	none	H. pylori
29	Hacino	Hac_1464	none	H. acinonychis
30	Hsuis	HSUHS1_0891	none	H. suis
31	Hfelis	Hfelis_07120	none	H. felis
32	Hbizzo	HBZC1_02630	none	H. bizzozeroni
33	SulKu	Sulku_0790	none	Scu. kujiense
34	Sgotland	SMGD1_2497	none	Smo. gotlandica
35	Sautro	Saut_0858	none	Smo. autotrophica
36	Sudenit	Suden_0765	none	Smo. denitrificans
37	Sulfurov	SUN_1791	none	Sulfurovum sp. NCB37-1
38	SulfrovAR	SULAR_5808	none	Sulfurovum sp. AR
39	NitSaul	Nitsa_0427	none	Nifr. salsuginis
40	Nitrati	NIS_1278	none	Nitratiruptor sp.
41	Camini	CMTB2_01708	none	Cami. mediatlanticus
42	NautAmH	NAMH_0889	none	N. profundicola
