# Supplementary material for: Parallel evolution of genome structure and transcriptional landscape in the Epsilonproteobacteria
Source: BMC Genomics. 2013 Sep 12;14:616. doi: 10.1186/1471-2164-14-616 (PMC3847290; doi:10.1186/1471-2164-14-616)
Supplement: Additional file 23 — Artemis entry file for use with the C. jejuni NCTC 11168 genome sequence (accession number NC_002163). This file contains colour-coded entries of each TSS and promoter sequence from -50 to +1, with annotation as given in Additional file 3: Table S1. [file 1471-2164-14-616-S23.art]

FT   promoter        1346..1396
FT                   /locus_tag="Cj0002"
FT                   /note="Promoter Cj0002, primary TSS, sigma 70 promoter"
FT                   /colour=12
FT   promoter        complement(4463..4513)
FT                   /locus_tag="asRNA_Cj0003"
FT                   /note="Promoter asRNA_Cj0003, antisense TSS, sigma 70
FT                   promoter"
FT                   /colour=8
FT   promoter        5886..5936
FT                   /locus_tag="asRNA_Cj0005c"
FT                   /note="Promoter asRNA_Cj0005c, antisense TSS, sigma 70
FT                   promoter, absent from Dugar et al, 2013, weak signal"
FT                   /colour=8
FT   promoter        complement(6525..6575)
FT                   /locus_tag="Cj0005c"
FT                   /note="Promoter Cj0005c, primary TSS, sigma 70 promoter"
FT                   /colour=12
FT   promoter        6634..6684
FT                   /locus_tag="Cj0006"
FT                   /note="Promoter Cj0006, primary TSS, sigma 70 promoter"
FT                   /colour=12
FT   promoter        8053..8103
FT                   /locus_tag="Cj0007"
FT                   /note="Promoter Cj0007, primary TSS, sigma 70 promoter"
FT                   /colour=12
FT   promoter        complement(13687..13737)
FT                   /locus_tag="asRNA_Cj0008_1"
FT                   /note="Promoter asRNA_Cj0008_1, antisense TSS, sigma 70
FT                   promoter"
FT                   /colour=8
FT   promoter        13738..13788
FT                   /locus_tag="Cj0008_int"
FT                   /note="Promoter Cj0008_int, internal TSS, sigma 70
FT                   promoter"
FT                   /colour=10
FT   promoter        complement(14034..14084)
FT                   /locus_tag="asRNA_Cj0008_2"
FT                   /note="Promoter asRNA_Cj0008_2, antisense TSS, sigma 70
FT                   promoter"
FT                   /colour=8
FT   promoter        complement(17425..17475)
FT                   /locus_tag="Cj0012c"
FT                   /note="Promoter Cj0012c, primary TSS, sigma 70 promoter"
FT                   /colour=12
FT   promoter        17490..17540
FT                   /locus_tag="Cj0013"
FT                   /note="Promoter Cj0013, primary TSS, sigma 70 promoter,
FT                   absent from Dugar et al, 2013"
FT                   /colour=12
FT   promoter        17686..17736
FT                   /locus_tag="Cj0013_int"
FT                   /note="Promoter Cj0013_int, internal TSS, sigma 70
FT                   promoter"
FT                   /colour=10
FT   promoter        complement(19807..19857)
FT                   /locus_tag="Cj0014c"
FT                   /note="Promoter Cj0014c, primary TSS, sigma 70 promoter"
FT                   /colour=12
FT   promoter        21084..21134
FT                   /locus_tag="Cj0016"
FT                   /note="Promoter Cj0016, primary TSS, sigma 70 promoter"
FT                   /colour=12
FT   promoter        complement(21129..21179)
FT                   /locus_tag="Cj0015c"
FT                   /note="Promoter Cj0015c, primary TSS, sigma 70 promoter"
FT                   /colour=12
FT   promoter        complement(23582..23632)
FT                   /locus_tag="Cj0018c"
FT                   /note="Promoter Cj0018c, primary TSS, sigma 70 promoter"
FT                   /colour=12
FT   promoter        complement(26797..26847)
FT                   /locus_tag="Cj0021c_int"
FT                   /note="Promoter Cj0021c_int, primary + internal TSS, sigma
FT                   70 promoter"
FT                   /colour=12
FT   promoter        complement(27309..27359)
FT                   /locus_tag="Cj0021c"
FT                   /note="Promoter Cj0021c, primary TSS, sigma 70 promoter,
FT                   absent from Dugar et al, 2013"
FT                   /colour=12
FT   promoter        28292..28342
FT                   /locus_tag="Cj0023"
FT                   /note="Promoter Cj0023, primary TSS, sigma 70 promoter"
FT                   /colour=12
FT   promoter        complement(28352..28402)
FT                   /locus_tag="Cj0022c"
FT                   /note="Promoter Cj0022c, primary TSS, sigma 70 promoter"
FT                   /colour=12
FT   promoter        34310..34360
FT                   /locus_tag="Cj0027"
FT                   /note="Promoter Cj0027, primary TSS, sigma 70 promoter"
FT                   /colour=12
FT   promoter        37546..37596
FT                   /locus_tag="Cj0029"
FT                   /note="Promoter Cj0029, primary TSS, sigma 70 promoter"
FT                   /colour=12
FT   promoter        complement(38730..38780)
FT                   /locus_tag="CjNC9"
FT                   /note="Promoter CjNC9, primary TSS, sigma 70 promoter"
FT                   /colour=12
FT   promoter        46352..46402
FT                   /locus_tag="Cj0031"
FT                   /note="Promoter Cj0031, primary TSS, sigma 70 promoter"
FT                   /colour=12
FT   promoter        complement(46788..46838)
FT                   /locus_tag="asRNA_Cj0031"
FT                   /note="Promoter asRNA_Cj0031, antisense TSS, sigma 70
FT                   promoter"
FT                   /colour=8
FT   promoter        complement(50577..50627)
FT                   /locus_tag="asRNA_Cj0033"
FT                   /note="Promoter asRNA_Cj0033, antisense TSS, sigma 70
FT                   promoter"
FT                   /colour=8
FT   promoter        55596..55646
FT                   /locus_tag="asRNA_Cj0037c"
FT                   /note="Promoter asRNA_Cj0037c, antisense TSS, sigma 70
FT                   promoter"
FT                   /colour=8
FT   promoter        complement(56413..56463)
FT                   /locus_tag="Cj0037c"
FT                   /note="Promoter Cj0037c, primary TSS, sigma 70 promoter,
FT                   absent from Dugar et al, 2013"
FT                   /colour=12
FT   promoter        complement(58527..58577)
FT                   /locus_tag="Cj0039c_int"
FT                   /note="Promoter Cj0039c_int, internal TSS, sigma 70
FT                   promoter"
FT                   /colour=10
FT   promoter        complement(59049..59099)
FT                   /locus_tag="Cj0039c"
FT                   /note="Promoter Cj0039c, primary TSS, sigma 70 promoter"
FT                   /colour=12
FT   promoter        59075..59125
FT                   /locus_tag="Cj0040"
FT                   /note="Promoter Cj0040, primary TSS, sigma 54 promoter"
FT                   /colour=12
FT   promoter        complement(60583..60633)
FT                   /locus_tag="asRNA_Cj0041"
FT                   /note="Promoter asRNA_Cj0041, antisense TSS, sigma 70
FT                   promoter"
FT                   /colour=8
FT   promoter        complement(62360..62410)
FT                   /locus_tag="asRNA_Cj0043"
FT                   /note="Promoter asRNA_Cj0043, antisense TSS, sigma 70
FT                   promoter"
FT                   /colour=8
FT   promoter        64866..64916
FT                   /locus_tag="asRNA_Cj0044c"
FT                   /note="Promoter asRNA_Cj0044c, antisense TSS, sigma 70
FT                   promoter"
FT                   /colour=8
FT   promoter        complement(66492..66542)
FT                   /locus_tag="Cj0045c"
FT                   /note="Promoter Cj0045c, primary TSS, sigma 28 promoter"
FT                   /colour=12
FT   promoter        66591..66641
FT                   /locus_tag="SRP_RNA"
FT                   /note="Promoter SRP_RNA, primary TSS, sigma 70 promoter"
FT                   /colour=12
FT   promoter        66813..66863
FT                   /locus_tag="Cj0046"
FT                   /note="Promoter Cj0046, primary TSS, sigma 70 promoter"
FT                   /colour=12
FT   promoter        complement(67216..67266)
FT                   /locus_tag="asRNA_Cj0046"
FT                   /note="Promoter asRNA_Cj0046, antisense TSS, sigma 70
FT                   promoter"
FT                   /colour=8
FT   promoter        68298..68348
FT                   /locus_tag="Cj0046_int"
FT                   /note="Promoter Cj0046_int, internal TSS, sigma 70
FT                   promoter"
FT                   /colour=10
FT   promoter        69534..69584
FT                   /locus_tag="asRNA_Cj0054c"
FT                   /note="Promoter asRNA_Cj0054c, antisense TSS, sigma 70
FT                   promoter"
FT                   /colour=8
FT   promoter        complement(70176..70226)
FT                   /locus_tag="Cj0054c_1"
FT                   /note="Promoter Cj0054c_1, primary TSS, sigma 70 promoter"
FT                   /colour=12
FT   promoter        complement(70207..70257)
FT                   /locus_tag="Cj0054c_2"
FT                   /note="Promoter Cj0054c_2, secondary TSS, sigma 70
FT                   promoter"
FT                   /colour=7
FT   promoter        complement(70558..70608)
FT                   /locus_tag="Cj0055c_int"
FT                   /note="Promoter Cj0055c_int, internal TSS, sigma 70
FT                   promoter"
FT                   /colour=10
FT   promoter        70984..71034
FT                   /locus_tag="asRNA_Cj0055c"
FT                   /note="Promoter asRNA_Cj0055c, antisense TSS, sigma 70
FT                   promoter, absent from Dugar et al, 2013"
FT                   /colour=8
FT   promoter        complement(71756..71806)
FT                   /locus_tag="Cj0056c"
FT                   /note="Promoter Cj0056c, primary TSS, sigma 70 promoter"
FT                   /colour=12
FT   promoter        71885..71935
FT                   /locus_tag="Cj0057"
FT                   /note="Promoter Cj0057, primary TSS, sigma 70 promoter"
FT                   /colour=12
FT   promoter        73192..73242
FT                   /locus_tag="Cj0058_int"
FT                   /note="Promoter Cj0058_int, internal TSS, sigma 70
FT                   promoter"
FT                   /colour=10
FT   promoter        complement(74445..74495)
FT                   /locus_tag="Cj0060c_1_int"
FT                   /note="Promoter Cj0060c_1_int, primary + internal TSS,
FT                   sigma 70 promoter"
FT                   /colour=12
FT   promoter        complement(74693..74743)
FT                   /locus_tag="Cj0060c_2_int"
FT                   /note="Promoter Cj0060c_2_int, secondary + internal TSS,
FT                   sigma 70 promoter"
FT                   /colour=7
FT   promoter        complement(76614..76664)
FT                   /locus_tag="Cj0063c_int"
FT                   /note="Promoter Cj0063c_int, primary + internal TSS, sigma
FT                   70 promoter, absent from Dugar et al, 2013"
FT                   /colour=12
FT   promoter        78212..78262
FT                   /locus_tag="asRNA_Cj0064c"
FT                   /note="Promoter asRNA_Cj0064c, antisense TSS, sigma 70
FT                   promoter"
FT                   /colour=8
FT   promoter        complement(79338..79388)
FT                   /locus_tag="Cj0066c_int"
FT                   /note="Promoter Cj0066c_int, primary + internal TSS, sigma
FT                   70 promoter, absent from Dugar et al, 2013"
FT                   /colour=12
FT   promoter        79760..79810
FT                   /locus_tag="Cj0067"
FT                   /note="Promoter Cj0067, primary TSS, sigma 70 promoter"
FT                   /colour=12
FT   promoter        complement(79765..79815)
FT                   /locus_tag="Cj0066c"
FT                   /note="Promoter Cj0066c, primary TSS, sigma 70 promoter"
FT                   /colour=12
FT   promoter        81945..81995
FT                   /locus_tag="Cj0069"
FT                   /note="Promoter Cj0069, primary TSS, sigma 70 promoter"
FT                   /colour=12
FT   promoter        complement(83265..83315)
FT                   /locus_tag="CjNC11"
FT                   /note="Promoter CjNC11, primary TSS, sigma 70 promoter"
FT                   /colour=12
FT   promoter        complement(88746..88796)
FT                   /locus_tag="Cj0076c"
FT                   /note="Promoter Cj0076c, primary TSS, sigma 70 promoter"
FT                   /colour=12
FT   promoter        88804..88854
FT                   /locus_tag="asRNA_Cj0077c"
FT                   /note="Promoter asRNA_Cj0077c, antisense TSS, sigma 70
FT                   promoter, absent from Dugar et al, 2013, TSS not in CDS"
FT                   /colour=8
FT   promoter        complement(91099..91149)
FT                   /locus_tag="Cj0079c"
FT                   /note="Promoter Cj0079c, primary TSS, sigma 70 promoter"
FT                   /colour=12
FT   promoter        94199..94249
FT                   /locus_tag="CjNC1"
FT                   /note="Promoter CjNC1, primary + antisense TSS, sigma 28
FT                   promoter"
FT                   /colour=12
FT   promoter        complement(95066..95116)
FT                   /locus_tag="Cj0085c"
FT                   /note="Promoter Cj0085c, primary TSS, sigma 70 promoter,
FT                   absent from Dugar et al, 2013, weak signal"
FT                   /colour=12
FT   promoter        complement(95832..95882)
FT                   /locus_tag="Cj0086c"
FT                   /note="Promoter Cj0086c, primary TSS, sigma 70 promoter"
FT                   /colour=12
FT   promoter        95966..96016
FT                   /locus_tag="Cj0087"
FT                   /note="Promoter Cj0087, primary TSS, sigma 70 promoter"
FT                   /colour=12
FT   promoter        98862..98912
FT                   /locus_tag="Cj0089"
FT                   /note="Promoter Cj0089, primary TSS, sigma 70 promoter"
FT                   /colour=12
FT   promoter        103993..104043
FT                   /locus_tag="Cj0094"
FT                   /note="Promoter Cj0094, primary TSS, sigma 70 promoter"
FT                   /colour=12
FT   promoter        105371..105421
FT                   /locus_tag="Cj0096_int"
FT                   /note="Promoter Cj0096_int, internal TSS, sigma 70
FT                   promoter, absent from Dugar et al, 2013"
FT                   /colour=10
FT   promoter        108150..108200
FT                   /locus_tag="Cj0099_int"
FT                   /note="Promoter Cj0099_int, primary + internal TSS, sigma
FT                   70 promoter"
FT                   /colour=12
FT   promoter        complement(109276..109326)
FT                   /locus_tag="asRNA_Cj0101"
FT                   /note="Promoter asRNA_Cj0101, antisense TSS, sigma 70
FT                   promoter"
FT                   /colour=8
FT   promoter        109863..109913
FT                   /locus_tag="Cj0101_int"
FT                   /note="Promoter Cj0101_int, secondary + internal TSS,
FT                   sigma 70 promoter"
FT                   /colour=7
FT   promoter        109927..109977
FT                   /locus_tag="Cj0102_int"
FT                   /note="Promoter Cj0102_int, primary + internal TSS, sigma
FT                   70 promoter"
FT                   /colour=12
FT   promoter        111607..111657
FT                   /locus_tag="Cj0105_int"
FT                   /note="Promoter Cj0105_int, internal TSS, sigma 70
FT                   promoter"
FT                   /colour=10
FT   promoter        complement(112027..112077)
FT                   /locus_tag="asRNA_Cj0105"
FT                   /note="Promoter asRNA_Cj0105, antisense TSS, sigma 70
FT                   promoter"
FT                   /colour=8
FT   promoter        113655..113705
FT                   /locus_tag="Cj0106_int"
FT                   /note="Promoter Cj0106_int, primary + internal TSS, sigma
FT                   70 promoter"
FT                   /colour=12
FT   promoter        114024..114074
FT                   /locus_tag="Cj0107_int"
FT                   /note="Promoter Cj0107_int, internal TSS, sigma 70
FT                   promoter, absent from Dugar et al, 2013"
FT                   /colour=10
FT   promoter        117241..117291
FT                   /locus_tag="Cj0111_int"
FT                   /note="Promoter Cj0111_int, primary + internal TSS, sigma
FT                   70 promoter, absent from Dugar et al, 2013"
FT                   /colour=12
FT   promoter        118655..118705
FT                   /locus_tag="Cj0113"
FT                   /note="Promoter Cj0113, primary TSS, sigma 70 promoter"
FT                   /colour=12
FT   promoter        124712..124762
FT                   /locus_tag="Cj0122"
FT                   /note="Promoter Cj0122, primary TSS, sigma 28 promoter"
FT                   /colour=12
FT   promoter        complement(127532..127582)
FT                   /locus_tag="Cj0125c_int"
FT                   /note="Promoter Cj0125c_int, primary + internal TSS, sigma
FT                   70 promoter"
FT                   /colour=12
FT   promoter        complement(129097..129147)
FT                   /locus_tag="Cj0128c_int"
FT                   /note="Promoter Cj0128c_int, primary + internal TSS, sigma
FT                   70 promoter"
FT                   /colour=12
FT   promoter        complement(129995..130045)
FT                   /locus_tag="Cj0129c_int"
FT                   /note="Promoter Cj0129c_int, primary + internal TSS, sigma
FT                   70 promoter"
FT                   /colour=12
FT   promoter        complement(132047..132097)
FT                   /locus_tag="Cj0129c"
FT                   /note="Promoter Cj0129c, primary TSS, sigma 70 promoter"
FT                   /colour=12
FT   promoter        132915..132965
FT                   /locus_tag="Cj0131"
FT                   /note="Promoter Cj0131, primary TSS, sigma 70 promoter"
FT                   /colour=12
FT   promoter        143644..143694
FT                   /locus_tag="Cj0140_int"
FT                   /note="Promoter Cj0140_int, internal TSS, sigma 70
FT                   promoter"
FT                   /colour=10
FT   promoter        144086..144136
FT                   /locus_tag="asRNA_Cj0141c"
FT                   /note="Promoter asRNA_Cj0141c, antisense TSS, sigma 70
FT                   promoter, absent from Dugar et al, 2013"
FT                   /colour=8
FT   promoter        complement(146533..146583)
FT                   /locus_tag="Cj0143c"
FT                   /note="Promoter Cj0143c, primary TSS, sigma 70 promoter"
FT                   /colour=12
FT   promoter        146604..146654
FT                   /locus_tag="Cj0144"
FT                   /note="Promoter Cj0144, primary TSS, sigma 70 promoter"
FT                   /colour=12
FT   promoter        complement(148306..148356)
FT                   /locus_tag="asRNA_Cj0144"
FT                   /note="Promoter asRNA_Cj0144, antisense TSS, sigma 70
FT                   promoter, absent from Dugar et al, 2013"
FT                   /colour=8
FT   promoter        148578..148628
FT                   /locus_tag="Cj0144_int"
FT                   /note="Promoter Cj0144_int, internal TSS, sigma 70
FT                   promoter, absent from Dugar et al, 2013"
FT                   /colour=10
FT   promoter        complement(151607..151657)
FT                   /locus_tag="Cj0146c"
FT                   /note="Promoter Cj0146c, primary TSS, sigma 70 promoter"
FT                   /colour=12
FT   promoter        complement(157298..157348)
FT                   /locus_tag="Cj0153c"
FT                   /note="Promoter Cj0153c, primary TSS, sigma 70 promoter"
FT                   /colour=12
FT   promoter        complement(158367..158417)
FT                   /locus_tag="Cj0155c"
FT                   /note="Promoter Cj0155c, primary TSS, sigma 70 promoter"
FT                   /colour=12
FT   promoter        complement(160530..160580)
FT                   /locus_tag="Cj0160c_int"
FT                   /note="Promoter Cj0160c_int, primary + internal TSS, sigma
FT                   70 promoter"
FT                   /colour=12
FT   promoter        complement(163602..163652)
FT                   /locus_tag="Cj0164c_int"
FT                   /note="Promoter Cj0164c_int, primary + internal TSS, sigma
FT                   70 promoter, absent from Dugar et al, 2013"
FT                   /colour=12
FT   promoter        165650..165700
FT                   /locus_tag="Cjp03"
FT                   /note="Promoter Cjp03, primary TSS, sigma 70 promoter"
FT                   /colour=12
FT   promoter        165843..165893
FT                   /locus_tag="asRNA_Cj0168c"
FT                   /note="Promoter asRNA_Cj0168c, antisense TSS, sigma 70
FT                   promoter"
FT                   /colour=8
FT   promoter        complement(166136..166186)
FT                   /locus_tag="Cj0168c"
FT                   /note="Promoter Cj0168c, primary TSS, sigma 70 promoter"
FT                   /colour=12
FT   promoter        166295..166345
FT                   /locus_tag="Cj0169"
FT                   /note="Promoter Cj0169, primary TSS, sigma 70 promoter"
FT                   /colour=12
FT   promoter        complement(169035..169085)
FT                   /locus_tag="Cj0172c"
FT                   /note="Promoter Cj0172c, primary TSS, sigma 70 promoter,
FT                   absent from Dugar et al, 2013"
FT                   /colour=12
FT   promoter        171578..171628
FT                   /locus_tag="asRNA_Cj0175c"
FT                   /note="Promoter asRNA_Cj0175c, antisense TSS, sigma 70
FT                   promoter"
FT                   /colour=8
FT   promoter        complement(172717..172767)
FT                   /locus_tag="Cj0176c"
FT                   /note="Promoter Cj0176c, primary TSS, sigma 70 promoter"
FT                   /colour=12
FT   promoter        177934..177984
FT                   /locus_tag="Cj0182"
FT                   /note="Promoter Cj0182, primary TSS, sigma 70 promoter"
FT                   /colour=12
FT   promoter        179220..179270
FT                   /locus_tag="Cj0183"
FT                   /note="Promoter Cj0183, primary TSS, sigma 70 promoter"
FT                   /colour=12
FT   promoter        182932..182982
FT                   /locus_tag="asRNA_Cj0187c"
FT                   /note="Promoter asRNA_Cj0187c, antisense TSS, sigma 70
FT                   promoter"
FT                   /colour=8
FT   promoter        complement(183195..183245)
FT                   /locus_tag="Cj0187c_int"
FT                   /note="Promoter Cj0187c_int, primary + internal TSS, sigma
FT                   70 promoter"
FT                   /colour=12
FT   promoter        complement(184078..184128)
FT                   /locus_tag="Cj0188c_int"
FT                   /note="Promoter Cj0188c_int, internal TSS, sigma 70
FT                   promoter"
FT                   /colour=10
FT   promoter        186530..186580
FT                   /locus_tag="asRNA_Cj0190c"
FT                   /note="Promoter asRNA_Cj0190c, antisense TSS, sigma 70
FT                   promoter"
FT                   /colour=8
FT   promoter        187623..187673
FT                   /locus_tag="asRNA_Cj0192c"
FT                   /note="Promoter asRNA_Cj0192c, antisense TSS, sigma 70
FT                   promoter"
FT                   /colour=8
FT   promoter        complement(187875..187925)
FT                   /locus_tag="Cj0192c_int"
FT                   /note="Promoter Cj0192c_int, internal TSS, sigma 70
FT                   promoter"
FT                   /colour=10
FT   promoter        complement(189481..189531)
FT                   /locus_tag="Cj0193c"
FT                   /note="Promoter Cj0193c, primary TSS, sigma 70 promoter"
FT                   /colour=12
FT   promoter        complement(193643..193693)
FT                   /locus_tag="Cj0197c"
FT                   /note="Promoter Cj0197c, primary TSS, sigma 70 promoter"
FT                   /colour=12
FT   promoter        complement(196010..196060)
FT                   /locus_tag="Cj0199c"
FT                   /note="Promoter Cj0199c, primary TSS, sigma 70 promoter"
FT                   /colour=12
FT   promoter        complement(196494..196544)
FT                   /locus_tag="Cj0200c"
FT                   /note="Promoter Cj0200c, primary TSS, sigma 70 promoter"
FT                   /colour=12
FT   promoter        complement(197542..197592)
FT                   /locus_tag="Cj0202c"
FT                   /note="Promoter Cj0202c, primary TSS, sigma 70 promoter"
FT                   /colour=12
FT   promoter        197633..197683
FT                   /locus_tag="Cj0203"
FT                   /note="Promoter Cj0203, primary TSS, sigma 70 promoter,
FT                   absent from Dugar et al, 2013"
FT                   /colour=12
FT   promoter        200997..201047
FT                   /locus_tag="Cj0204_int"
FT                   /note="Promoter Cj0204_int, secondary + internal TSS,
FT                   sigma 54 promoter"
FT                   /colour=7
FT   promoter        201230..201280
FT                   /locus_tag="Cj0205"
FT                   /note="Promoter Cj0205, primary TSS, sigma 70 promoter,
FT                   absent from Dugar et al, 2013"
FT                   /colour=12
FT   promoter        201764..201814
FT                   /locus_tag="Cj0205_int"
FT                   /note="Promoter Cj0205_int, internal TSS, sigma 70
FT                   promoter"
FT                   /colour=10
FT   promoter        202146..202196
FT                   /locus_tag="Cj0206"
FT                   /note="Promoter Cj0206, primary TSS, sigma 70 promoter"
FT                   /colour=12
FT   promoter        204095..204145
FT                   /locus_tag="Cj0207_int"
FT                   /note="Promoter Cj0207_int, internal TSS, sigma 70
FT                   promoter, absent from Dugar et al, 2013"
FT                   /colour=10
FT   promoter        205332..205382
FT                   /locus_tag="Cj0208_int"
FT                   /note="Promoter Cj0208_int, internal TSS, sigma 70
FT                   promoter"
FT                   /colour=10
FT   promoter        complement(205353..205403)
FT                   /locus_tag="asRNA_Cj0208"
FT                   /note="Promoter asRNA_Cj0208, antisense TSS, sigma 70
FT                   promoter"
FT                   /colour=8
FT   promoter        205668..205718
FT                   /locus_tag="Cj0223"
FT                   /note="Promoter Cj0223, primary TSS, sigma 70 promoter"
FT                   /colour=12
FT   promoter        complement(205881..205931)
FT                   /locus_tag="asRNA_Cj0223"
FT                   /note="Promoter asRNA_Cj0223, antisense TSS, sigma 70
FT                   promoter"
FT                   /colour=8
FT   promoter        206829..206879
FT                   /locus_tag="Cj0223_1_int"
FT                   /note="Promoter Cj0223_1_int, internal TSS, sigma 70
FT                   promoter"
FT                   /colour=10
FT   promoter        207031..207081
FT                   /locus_tag="Cj0223_2_int"
FT                   /note="Promoter Cj0223_2_int, internal TSS, sigma 70
FT                   promoter"
FT                   /colour=10
FT   promoter        209208..209258
FT                   /locus_tag="Cj0224"
FT                   /note="Promoter Cj0224, primary TSS, sigma 70 promoter"
FT                   /colour=12
FT   promoter        complement(213470..213520)
FT                   /locus_tag="Cj0228c"
FT                   /note="Promoter Cj0228c, primary TSS, sigma 70 promoter"
FT                   /colour=12
FT   promoter        complement(217553..217603)
FT                   /locus_tag="Cj0234c_int"
FT                   /note="Promoter Cj0234c_int, primary + internal TSS, sigma
FT                   70 promoter"
FT                   /colour=12
FT   promoter        complement(218446..218496)
FT                   /locus_tag="Cj0235c"
FT                   /note="Promoter Cj0235c, primary TSS, sigma 70 promoter"
FT                   /colour=12
FT   promoter        complement(219258..219308)
FT                   /locus_tag="Cj0236c"
FT                   /note="Promoter Cj0236c, primary TSS, sigma 70 promoter"
FT                   /colour=12
FT   promoter        219305..219355
FT                   /locus_tag="Cj0237"
FT                   /note="Promoter Cj0237, primary TSS, sigma 70 promoter"
FT                   /colour=12
FT   promoter        220782..220832
FT                   /locus_tag="Cj0238_int"
FT                   /note="Promoter Cj0238_int, internal TSS, sigma 70
FT                   promoter"
FT                   /colour=10
FT   promoter        complement(221608..221658)
FT                   /locus_tag="asRNA_Cj0238"
FT                   /note="Promoter asRNA_Cj0238, antisense TSS, sigma 28
FT                   promoter"
FT                   /colour=8
FT   promoter        complement(222668..222718)
FT                   /locus_tag="Cj0239c_int"
FT                   /note="Promoter Cj0239c_int, internal TSS, sigma 70
FT                   promoter"
FT                   /colour=10
FT   promoter        complement(224169..224219)
FT                   /locus_tag="Cj0240c"
FT                   /note="Promoter Cj0240c, primary TSS, sigma 70 promoter,
FT                   absent from Dugar et al, 2013"
FT                   /colour=12
FT   promoter        226018..226068
FT                   /locus_tag="Cj0244"
FT                   /note="Promoter Cj0244, primary TSS, sigma 70 promoter"
FT                   /colour=12
FT   promoter        228128..228178
FT                   /locus_tag="asRNA_Cj0247c"
FT                   /note="Promoter asRNA_Cj0247c, antisense TSS, sigma 70
FT                   promoter"
FT                   /colour=8
FT   promoter        228863..228913
FT                   /locus_tag="Cj0248"
FT                   /note="Promoter Cj0248, primary TSS, sigma 70 promoter"
FT                   /colour=12
FT   promoter        231769..231819
FT                   /locus_tag="Cj0252"
FT                   /note="Promoter Cj0252, primary TSS, sigma 70 promoter"
FT                   /colour=12
FT   promoter        complement(231771..231821)
FT                   /locus_tag="Cj0251c"
FT                   /note="Promoter Cj0251c, primary TSS, sigma 70 promoter"
FT                   /colour=12
FT   promoter        231894..231944
FT                   /locus_tag="Cj0252_int"
FT                   /note="Promoter Cj0252_int, primary + internal TSS, sigma
FT                   70 promoter, absent from Dugar et al, 2013"
FT                   /colour=12
FT   promoter        complement(234507..234557)
FT                   /locus_tag="Cj0255c"
FT                   /note="Promoter Cj0255c, primary TSS, sigma 70 promoter"
FT                   /colour=12
FT   promoter        234524..234574
FT                   /locus_tag="Cj0256"
FT                   /note="Promoter Cj0256, primary TSS, sigma 70 promoter"
FT                   /colour=12
FT   promoter        complement(237998..238048)
FT                   /locus_tag="Cj0260c"
FT                   /note="Promoter Cj0260c, primary TSS, sigma 70 promoter"
FT                   /colour=12
FT   promoter        complement(238772..238822)
FT                   /locus_tag="Cj0261c"
FT                   /note="Promoter Cj0261c, primary TSS, sigma 70 promoter"
FT                   /colour=12
FT   promoter        complement(238888..238938)
FT                   /locus_tag="Cj0262c_int"
FT                   /note="Promoter Cj0262c_int, internal TSS, sigma 70
FT                   promoter, absent from Dugar et al, 2013"
FT                   /colour=10
FT   promoter        complement(240866..240916)
FT                   /locus_tag="Cj0262c"
FT                   /note="Promoter Cj0262c, primary TSS, sigma 70 promoter"
FT                   /colour=12
FT   promoter        240957..241007
FT                   /locus_tag="Cj0263"
FT                   /note="Promoter Cj0263, primary TSS, sigma 70 promoter"
FT                   /colour=12
FT   promoter        complement(245380..245430)
FT                   /locus_tag="CjNC10"
FT                   /note="Promoter CjNC10, primary TSS, sigma 70 promoter"
FT                   /colour=12
FT   promoter        246708..246758
FT                   /locus_tag="asRNA_Cj0268c"
FT                   /note="Promoter asRNA_Cj0268c, antisense TSS, sigma 70
FT                   promoter"
FT                   /colour=8
FT   promoter        complement(248624..248674)
FT                   /locus_tag="Cj0269c"
FT                   /note="Promoter Cj0269c, primary TSS, sigma 70 promoter"
FT                   /colour=12
FT   promoter        248669..248719
FT                   /locus_tag="Cj0270"
FT                   /note="Promoter Cj0270, primary TSS, sigma 70 promoter,
FT                   absent from Dugar et al, 2013, weak signal"
FT                   /colour=12
FT   promoter        249083..249133
FT                   /locus_tag="Cj0271_int"
FT                   /note="Promoter Cj0271_int, primary + internal TSS, sigma
FT                   70 promoter, absent from Dugar et al, 2013"
FT                   /colour=12
FT   promoter        249529..249579
FT                   /locus_tag="Cj0272_int"
FT                   /note="Promoter Cj0272_int, internal TSS, sigma 70
FT                   promoter"
FT                   /colour=10
FT   promoter        255015..255065
FT                   /locus_tag="Cj0279"
FT                   /note="Promoter Cj0279, primary TSS, sigma 70 promoter"
FT                   /colour=12
FT   promoter        258965..259015
FT                   /locus_tag="asRNA_Cj0281c"
FT                   /note="Promoter asRNA_Cj0281c, antisense TSS, sigma 70
FT                   promoter"
FT                   /colour=8
FT   promoter        complement(264212..264262)
FT                   /locus_tag="Cj0286c_int"
FT                   /note="Promoter Cj0286c_int, primary + internal TSS, sigma
FT                   70 promoter"
FT                   /colour=12
FT   promoter        complement(265495..265545)
FT                   /locus_tag="Cj0288c_int"
FT                   /note="Promoter Cj0288c_int, primary + internal TSS, sigma
FT                   70 promoter"
FT                   /colour=12
FT   promoter        complement(266545..266595)
FT                   /locus_tag="Cj0288c"
FT                   /note="Promoter Cj0288c, primary TSS, sigma 70 promoter"
FT                   /colour=12
FT   promoter        267212..267262
FT                   /locus_tag="asRNA_Cj0289c"
FT                   /note="Promoter asRNA_Cj0289c, antisense TSS, sigma 70
FT                   promoter"
FT                   /colour=8
FT   promoter        complement(267409..267459)
FT                   /locus_tag="Cj0289c"
FT                   /note="Promoter Cj0289c, primary TSS, sigma 70 promoter"
FT                   /colour=12
FT   promoter        268273..268323
FT                   /locus_tag="asRNA_Cj0292c"
FT                   /note="Promoter asRNA_Cj0292c, antisense TSS, sigma 70
FT                   promoter, absent from Dugar et al, 2013"
FT                   /colour=8
FT   promoter        complement(268923..268973)
FT                   /locus_tag="Cj0292c"
FT                   /note="Promoter Cj0292c, primary TSS, sigma 70 promoter"
FT                   /colour=12
FT   promoter        268990..269040
FT                   /locus_tag="Cj0293"
FT                   /note="Promoter Cj0293, primary TSS, sigma 70 promoter"
FT                   /colour=12
FT   promoter        complement(272383..272433)
FT                   /locus_tag="Cj0298c_int"
FT                   /note="Promoter Cj0298c_int, primary + internal TSS, sigma
FT                   70 promoter"
FT                   /colour=12
FT   promoter        complement(273136..273186)
FT                   /locus_tag="Cj0298c"
FT                   /note="Promoter Cj0298c, primary TSS, sigma 70 promoter"
FT                   /colour=12
FT   promoter        273363..273413
FT                   /locus_tag="Cj0299_int"
FT                   /note="Promoter Cj0299_int, internal TSS, sigma 70
FT                   promoter"
FT                   /colour=10
FT   promoter        complement(276902..276952)
FT                   /locus_tag="Cj0303c"
FT                   /note="Promoter Cj0303c, primary TSS, sigma 70 promoter"
FT                   /colour=12
FT   promoter        277242..277292
FT                   /locus_tag="asRNA_Cj0304c"
FT                   /note="Promoter asRNA_Cj0304c, antisense TSS, sigma 70
FT                   promoter, absent from Dugar et al, 2013"
FT                   /colour=8
FT   promoter        complement(281996..282046)
FT                   /locus_tag="Cj0310c"
FT                   /note="Promoter Cj0310c, primary TSS, sigma 70 promoter"
FT                   /colour=12
FT   promoter        282027..282077
FT                   /locus_tag="Cj0311"
FT                   /note="Promoter Cj0311, primary TSS, sigma 70 promoter"
FT                   /colour=12
FT   promoter        284216..284266
FT                   /locus_tag="Cj0314"
FT                   /note="Promoter Cj0314, primary TSS, sigma 70 promoter"
FT                   /colour=12
FT   promoter        complement(288189..288239)
FT                   /locus_tag="asRNA_Cj0317"
FT                   /note="Promoter asRNA_Cj0317, antisense TSS, sigma 70
FT                   promoter, absent from Dugar et al, 2013"
FT                   /colour=8
FT   promoter        288397..288447
FT                   /locus_tag="Cj0318"
FT                   /note="Promoter Cj0318, primary TSS, sigma 70 promoter,
FT                   absent from Dugar et al, 2013"
FT                   /colour=12
FT   promoter        complement(291618..291668)
FT                   /locus_tag="asRNA_Cj0320"
FT                   /note="Promoter asRNA_Cj0320, antisense TSS, sigma 70
FT                   promoter"
FT                   /colour=8
FT   promoter        293857..293907
FT                   /locus_tag="Cj0322"
FT                   /note="Promoter Cj0322, primary TSS, sigma 70 promoter"
FT                   /colour=12
FT   promoter        294315..294365
FT                   /locus_tag="Cj0323"
FT                   /note="Promoter Cj0323, primary TSS, sigma 70 promoter"
FT                   /colour=12
FT   promoter        complement(296859..296909)
FT                   /locus_tag="asRNA_Cj0325"
FT                   /note="Promoter asRNA_Cj0325, antisense TSS, sigma 70
FT                   promoter"
FT                   /colour=8
FT   promoter        297331..297381
FT                   /locus_tag="Cj0325_int"
FT                   /note="Promoter Cj0325_int, primary + internal TSS, sigma
FT                   70 promoter"
FT                   /colour=12
FT   promoter        complement(301245..301295)
FT                   /locus_tag="Cj0331c_int"
FT                   /note="Promoter Cj0331c_int, primary + internal TSS, sigma
FT                   70 promoter"
FT                   /colour=12
FT   promoter        complement(301809..301859)
FT                   /locus_tag="Cj0332c"
FT                   /note="Promoter Cj0332c, primary TSS, sigma 70 promoter"
FT                   /colour=12
FT   promoter        complement(302204..302254)
FT                   /locus_tag="Cj0333c"
FT                   /note="Promoter Cj0333c, primary TSS, sigma 70 promoter,
FT                   absent from Dugar et al, 2013"
FT                   /colour=12
FT   promoter        302303..302353
FT                   /locus_tag="Cj0334"
FT                   /note="Promoter Cj0334, primary TSS, sigma 70 promoter"
FT                   /colour=12
FT   promoter        303016..303066
FT                   /locus_tag="Cj0335"
FT                   /note="Promoter Cj0335, primary TSS, sigma 70 promoter"
FT                   /colour=12
FT   promoter        complement(305781..305831)
FT                   /locus_tag="Cj0338c_1_int"
FT                   /note="Promoter Cj0338c_1_int, primary + internal TSS,
FT                   sigma 70 promoter"
FT                   /colour=12
FT   promoter        complement(307805..307855)
FT                   /locus_tag="Cj0338c_2_int"
FT                   /note="Promoter Cj0338c_2_int, primary + internal TSS,
FT                   sigma 70 promoter"
FT                   /colour=12
FT   promoter        308441..308491
FT                   /locus_tag="Cj0339"
FT                   /note="Promoter Cj0339, primary TSS, sigma 70 promoter"
FT                   /colour=12
FT   promoter        complement(311270..311320)
FT                   /locus_tag="Cj0341c"
FT                   /note="Promoter Cj0341c, primary TSS, sigma 70 promoter"
FT                   /colour=12
FT   promoter        complement(314151..314201)
FT                   /locus_tag="Cj0342c_1"
FT                   /note="Promoter Cj0342c_1, primary TSS, sigma 70 promoter,
FT                   absent from Dugar et al, 2013"
FT                   /colour=12
FT   promoter        complement(314165..314215)
FT                   /locus_tag="Cj0342c_2"
FT                   /note="Promoter Cj0342c_2, secondary TSS, sigma 70
FT                   promoter"
FT                   /colour=7
FT   promoter        314755..314805
FT                   /locus_tag="asRNA_Cj0343c"
FT                   /note="Promoter asRNA_Cj0343c, antisense TSS, sigma 70
FT                   promoter"
FT                   /colour=8
FT   promoter        complement(315020..315070)
FT                   /locus_tag="Cj0343c"
FT                   /note="Promoter Cj0343c, primary TSS, sigma 70 promoter"
FT                   /colour=12
FT   promoter        315147..315197
FT                   /locus_tag="Cj0345_TrpL"
FT                   /note="Promoter Cj0345_TrpL, primary TSS, sigma 70
FT                   promoter"
FT                   /colour=12
FT   promoter        319529..319579
FT                   /locus_tag="Cj0348_int"
FT                   /note="Promoter Cj0348_int, primary + internal TSS, sigma
FT                   70 promoter"
FT                   /colour=12
FT   promoter        320742..320792
FT                   /locus_tag="Cj0350"
FT                   /note="Promoter Cj0350, primary TSS, sigma 70 promoter"
FT                   /colour=12
FT   promoter        complement(321998..322048)
FT                   /locus_tag="asRNA_Cj0352"
FT                   /note="Promoter asRNA_Cj0352, antisense TSS, sigma 70
FT                   promoter"
FT                   /colour=8
FT   promoter        complement(324079..324129)
FT                   /locus_tag="Cj0354c"
FT                   /note="Promoter Cj0354c, primary TSS, sigma 70 promoter"
FT                   /colour=12
FT   promoter        complement(324861..324911)
FT                   /locus_tag="Cj0355c"
FT                   /note="Promoter Cj0355c, primary TSS, sigma 70 promoter,
FT                   absent from Dugar et al, 2013"
FT                   /colour=12
FT   promoter        325240..325290
FT                   /locus_tag="asRNA_Cj0357c"
FT                   /note="Promoter asRNA_Cj0357c, antisense TSS, sigma 70
FT                   promoter"
FT                   /colour=8
FT   promoter        complement(325863..325913)
FT                   /locus_tag="Cj0357c"
FT                   /note="Promoter Cj0357c, primary TSS, sigma 70 promoter"
FT                   /colour=12
FT   promoter        325944..325994
FT                   /locus_tag="Cj0358"
FT                   /note="Promoter Cj0358, primary TSS, sigma 70 promoter"
FT                   /colour=12
FT   promoter        327070..327120
FT                   /locus_tag="Cj0360"
FT                   /note="Promoter Cj0360, primary TSS, sigma 70 promoter"
FT                   /colour=12
FT   promoter        328995..329045
FT                   /locus_tag="Cj0362_1_int"
FT                   /note="Promoter Cj0362_1_int, internal TSS, sigma 70
FT                   promoter, absent from Dugar et al, 2013"
FT                   /colour=10
FT   promoter        329291..329341
FT                   /locus_tag="Cj0362_2_int"
FT                   /note="Promoter Cj0362_2_int, internal TSS, sigma 70
FT                   promoter"
FT                   /colour=10
FT   promoter        complement(330011..330061)
FT                   /locus_tag="Cj0363c_int"
FT                   /note="Promoter Cj0363c_int, internal TSS, sigma 70
FT                   promoter, absent from Dugar et al, 2013"
FT                   /colour=10
FT   promoter        330736..330786
FT                   /locus_tag="Cj0364"
FT                   /note="Promoter Cj0364, primary TSS, sigma 70 promoter,
FT                   absent from Dugar et al, 2013"
FT                   /colour=12
FT   promoter        complement(330747..330797)
FT                   /locus_tag="Cj0363c"
FT                   /note="Promoter Cj0363c, primary TSS, sigma 70 promoter"
FT                   /colour=12
FT   promoter        337854..337904
FT                   /locus_tag="asRNA_Cj0369c"
FT                   /note="Promoter asRNA_Cj0369c, antisense TSS, sigma 70
FT                   promoter"
FT                   /colour=8
FT   promoter        complement(338946..338996)
FT                   /locus_tag="Cj0369c"
FT                   /note="Promoter Cj0369c, primary TSS, sigma 70 promoter"
FT                   /colour=12
FT   promoter        338984..339034
FT                   /locus_tag="Cj0370"
FT                   /note="Promoter Cj0370, primary TSS, sigma 70 promoter"
FT                   /colour=12
FT   promoter        339323..339373
FT                   /locus_tag="Cj0371"
FT                   /note="Promoter Cj0371, primary TSS, sigma 70 promoter"
FT                   /colour=12
FT   promoter        340932..340982
FT                   /locus_tag="Cj0372_int"
FT                   /note="Promoter Cj0372_int, primary + internal TSS, sigma
FT                   70 promoter"
FT                   /colour=12
FT   promoter        341598..341648
FT                   /locus_tag="Cj0373_int"
FT                   /note="Promoter Cj0373_int, primary + internal TSS, sigma
FT                   70 promoter, absent from Dugar et al, 2013"
FT                   /colour=12
FT   promoter        342851..342901
FT                   /locus_tag="Cj0375_int"
FT                   /note="Promoter Cj0375_int, primary + internal TSS, sigma
FT                   70 promoter, absent from Dugar et al, 2013"
FT                   /colour=12
FT   promoter        345423..345473
FT                   /locus_tag="Cj0377_int"
FT                   /note="Promoter Cj0377_int, internal TSS, sigma 70
FT                   promoter"
FT                   /colour=10
FT   promoter        346065..346115
FT                   /locus_tag="asRNA_Cj0378c"
FT                   /note="Promoter asRNA_Cj0378c, antisense TSS, sigma 70
FT                   promoter"
FT                   /colour=8
FT   promoter        complement(350459..350509)
FT                   /locus_tag="Cj0385c_int"
FT                   /note="Promoter Cj0385c_int, primary + internal TSS, sigma
FT                   70 promoter"
FT                   /colour=12
FT   promoter        complement(351366..351416)
FT                   /locus_tag="Cj0385c"
FT                   /note="Promoter Cj0385c, primary TSS, sigma 70 promoter"
FT                   /colour=12
FT   promoter        351371..351421
FT                   /locus_tag="Cj0386"
FT                   /note="Promoter Cj0386, primary TSS, sigma 70 promoter"
FT                   /colour=12
FT   promoter        353168..353218
FT                   /locus_tag="Cj0387_int"
FT                   /note="Promoter Cj0387_int, primary + internal TSS, sigma
FT                   70 promoter"
FT                   /colour=12
FT   promoter        357979..358029
FT                   /locus_tag="asRNA_Cj0391c"
FT                   /note="Promoter asRNA_Cj0391c, antisense TSS, sigma 70
FT                   promoter"
FT                   /colour=8
FT   promoter        complement(358674..358724)
FT                   /locus_tag="Cj0391c"
FT                   /note="Promoter Cj0391c, primary TSS, sigma 28 promoter"
FT                   /colour=12
FT   promoter        358720..358770
FT                   /locus_tag="asRNA_Cj0392c"
FT                   /note="Promoter asRNA_Cj0392c, antisense TSS, sigma 70
FT                   promoter"
FT                   /colour=8
FT   promoter        complement(360206..360256)
FT                   /locus_tag="Cj0392c"
FT                   /note="Promoter Cj0392c, primary TSS, sigma 70 promoter,
FT                   absent from Dugar et al, 2013"
FT                   /colour=12
FT   promoter        complement(362130..362180)
FT                   /locus_tag="Cj0394c_int"
FT                   /note="Promoter Cj0394c_int, internal TSS, sigma 70
FT                   promoter"
FT                   /colour=10
FT   promoter        complement(364226..364276)
FT                   /locus_tag="Cj0397c"
FT                   /note="Promoter Cj0397c, primary TSS, sigma 70 promoter"
FT                   /colour=12
FT   promoter        364244..364294
FT                   /locus_tag="Cj0398"
FT                   /note="Promoter Cj0398, primary TSS, sigma 70 promoter"
FT                   /colour=12
FT   promoter        369095..369145
FT                   /locus_tag="Cj0404_int"
FT                   /note="Promoter Cj0404_int, internal TSS, sigma 70
FT                   promoter"
FT                   /colour=10
FT   promoter        complement(370942..370992)
FT                   /locus_tag="Cj0406c_int"
FT                   /note="Promoter Cj0406c_int, internal TSS, sigma 70
FT                   promoter, absent from Dugar et al, 2013"
FT                   /colour=10
FT   promoter        371619..371669
FT                   /locus_tag="Cj0407"
FT                   /note="Promoter Cj0407, primary TSS, sigma 70 promoter"
FT                   /colour=12
FT   promoter        complement(371638..371688)
FT                   /locus_tag="Cj0406c"
FT                   /note="Promoter Cj0406c, primary TSS, sigma 70 promoter"
FT                   /colour=12
FT   promoter        372504..372554
FT                   /locus_tag="Cj0408"
FT                   /note="Promoter Cj0408, primary TSS, sigma 70 promoter"
FT                   /colour=12
FT   promoter        380800..380850
FT                   /locus_tag="Cj0414"
FT                   /note="Promoter Cj0414, primary TSS, sigma 70 promoter,
FT                   absent from Dugar et al, 2013"
FT                   /colour=12
FT   promoter        383407..383457
FT                   /locus_tag="Cj0416"
FT                   /note="Promoter Cj0416, primary TSS, sigma 28 promoter"
FT                   /colour=12
FT   promoter        complement(384680..384730)
FT                   /locus_tag="Cj0418c"
FT                   /note="Promoter Cj0418c, primary TSS, sigma 70 promoter,
FT                   absent from Dugar et al, 2013"
FT                   /colour=12
FT   promoter        385116..385166
FT                   /locus_tag="Cj0420"
FT                   /note="Promoter Cj0420, primary TSS, sigma 70 promoter"
FT                   /colour=12
FT   promoter        385983..386033
FT                   /locus_tag="asRNA_Cj0421c"
FT                   /note="Promoter asRNA_Cj0421c, antisense TSS, sigma 70
FT                   promoter, absent from Dugar et al, 2013"
FT                   /colour=8
FT   promoter        complement(387024..387074)
FT                   /locus_tag="Cj0422c"
FT                   /note="Promoter Cj0422c, primary TSS, sigma 70 promoter"
FT                   /colour=12
FT   promoter        389588..389638
FT                   /locus_tag="Cj0426_1"
FT                   /note="Promoter Cj0426_1, secondary + internal TSS, sigma
FT                   70 promoter"
FT                   /colour=7
FT   promoter        389814..389864
FT                   /locus_tag="Cj0426_2"
FT                   /note="Promoter Cj0426_2, primary + internal TSS, sigma 70
FT                   promoter"
FT                   /colour=12
FT   promoter        390499..390549
FT                   /locus_tag="Cj0428"
FT                   /note="Promoter Cj0428, primary TSS, sigma 54 promoter"
FT                   /colour=12
FT   promoter        391658..391708
FT                   /locus_tag="Cj0430"
FT                   /note="Promoter Cj0430, primary TSS, sigma 70 promoter"
FT                   /colour=12
FT   promoter        complement(392152..392202)
FT                   /locus_tag="asRNA_Cj0430"
FT                   /note="Promoter asRNA_Cj0430, antisense TSS, sigma 70
FT                   promoter"
FT                   /colour=8
FT   promoter        complement(402233..402283)
FT                   /locus_tag="Cj0433c"
FT                   /note="Promoter Cj0433c, primary TSS, sigma 70 promoter"
FT                   /colour=12
FT   promoter        402289..402339
FT                   /locus_tag="Cj0434_int"
FT                   /note="Promoter Cj0434_int, internal TSS, sigma 70
FT                   promoter, absent from Dugar et al, 2013"
FT                   /colour=10
FT   promoter        405041..405091
FT                   /locus_tag="Cj0437_up"
FT                   /note="Promoter Cj0437_up, primary TSS, sigma 70 promoter"
FT                   /colour=12
FT   promoter        complement(405851..405901)
FT                   /locus_tag="asRNA_Cj0437"
FT                   /note="Promoter asRNA_Cj0437, antisense TSS, sigma 70
FT                   promoter"
FT                   /colour=8
FT   promoter        406107..406157
FT                   /locus_tag="Cj0437_int"
FT                   /note="Promoter Cj0437_int, internal TSS, sigma 70
FT                   promoter"
FT                   /colour=10
FT   promoter        409716..409766
FT                   /locus_tag="Cj0441"
FT                   /note="Promoter Cj0441, primary TSS, sigma 70 promoter"
FT                   /colour=12
FT   promoter        413535..413585
FT                   /locus_tag="Cj0444_int_1"
FT                   /note="Promoter Cj0444_int_1, internal TSS, sigma 70
FT                   promoter"
FT                   /colour=10
FT   promoter        413676..413726
FT                   /locus_tag="Cj0444_int_2"
FT                   /note="Promoter Cj0444_int_2, internal TSS, sigma 70
FT                   promoter"
FT                   /colour=10
FT   promoter        413979..414029
FT                   /locus_tag="Cj0444_int_3"
FT                   /note="Promoter Cj0444_int_3, internal TSS, sigma 70
FT                   promoter, absent from Dugar et al, 2013"
FT                   /colour=10
FT   promoter        complement(416506..416556)
FT                   /locus_tag="Cj0449c"
FT                   /note="Promoter Cj0449c, primary TSS, sigma 70 promoter"
FT                   /colour=12
FT   promoter        complement(416871..416921)
FT                   /locus_tag="Cj0450c"
FT                   /note="Promoter Cj0450c, primary TSS, sigma 70 promoter"
FT                   /colour=12
FT   promoter        416903..416953
FT                   /locus_tag="Cj0451"
FT                   /note="Promoter Cj0451, primary TSS, sigma 70 promoter"
FT                   /colour=12
FT   promoter        417323..417373
FT                   /locus_tag="Cj0451_int"
FT                   /note="Promoter Cj0451_int, primary + internal TSS, sigma
FT                   70 promoter, absent from Dugar et al, 2013"
FT                   /colour=12
FT   promoter        418365..418415
FT                   /locus_tag="Cj0453"
FT                   /note="Promoter Cj0453, primary TSS, sigma 70 promoter"
FT                   /colour=12
FT   promoter        complement(418392..418442)
FT                   /locus_tag="asRNA_Cj0452"
FT                   /note="Promoter asRNA_Cj0452, antisense TSS, sigma 70
FT                   promoter"
FT                   /colour=8
FT   promoter        421465..421515
FT                   /locus_tag="asRNA_Cj0456c"
FT                   /note="Promoter asRNA_Cj0456c, antisense TSS, sigma 70
FT                   promoter"
FT                   /colour=8
FT   promoter        complement(422128..422178)
FT                   /locus_tag="Cj0457c_int"
FT                   /note="Promoter Cj0457c_int, primary + internal TSS, sigma
FT                   28 promoter"
FT                   /colour=12
FT   promoter        422267..422317
FT                   /locus_tag="asRNA_Cj0457c"
FT                   /note="Promoter asRNA_Cj0457c, antisense TSS, sigma 70
FT                   promoter, absent from Dugar et al, 2013"
FT                   /colour=8
FT   promoter        complement(423801..423851)
FT                   /locus_tag="Cj0459c_int"
FT                   /note="Promoter Cj0459c_int, primary + internal TSS, sigma
FT                   70 promoter, absent from Dugar et al, 2013"
FT                   /colour=12
FT   promoter        complement(424032..424082)
FT                   /locus_tag="Cj0459c"
FT                   /note="Promoter Cj0459c, primary TSS, sigma 70 promoter"
FT                   /colour=12
FT   promoter        424040..424090
FT                   /locus_tag="Cj0460"
FT                   /note="Promoter Cj0460, primary TSS, sigma 70 promoter"
FT                   /colour=12
FT   promoter        426420..426470
FT                   /locus_tag="Cj0462"
FT                   /note="Promoter Cj0462, primary TSS, sigma 70 promoter"
FT                   /colour=12
FT   promoter        complement(426422..426472)
FT                   /locus_tag="Cj0461c"
FT                   /note="Promoter Cj0461c, primary TSS, sigma 70 promoter"
FT                   /colour=12
FT   promoter        complement(426629..426679)
FT                   /locus_tag="asRNA_Cj0462"
FT                   /note="Promoter asRNA_Cj0462, antisense TSS, sigma 70
FT                   promoter"
FT                   /colour=8
FT   promoter        complement(429913..429963)
FT                   /locus_tag="asRNA_Cj0464"
FT                   /note="Promoter asRNA_Cj0464, antisense TSS, sigma 70
FT                   promoter"
FT                   /colour=8
FT   promoter        complement(430983..431033)
FT                   /locus_tag="Cj0465c"
FT                   /note="Promoter Cj0465c, primary TSS, sigma 70 promoter"
FT                   /colour=12
FT   promoter        431559..431609
FT                   /locus_tag="Cj0466_int"
FT                   /note="Promoter Cj0466_int, primary + internal TSS, sigma
FT                   70 promoter"
FT                   /colour=12
FT   promoter        433702..433752
FT                   /locus_tag="Cj0469_int"
FT                   /note="Promoter Cj0469_int, primary + internal TSS, sigma
FT                   70 promoter"
FT                   /colour=12
FT   promoter        437673..437723
FT                   /locus_tag="Cj0475_int"
FT                   /note="Promoter Cj0475_int, secondary + internal TSS,
FT                   sigma 70 promoter"
FT                   /colour=7
FT   promoter        437845..437895
FT                   /locus_tag="Cj0476"
FT                   /note="Promoter Cj0476, primary TSS, sigma 70 promoter"
FT                   /colour=12
FT   promoter        440666..440716
FT                   /locus_tag="Cj0478_int"
FT                   /note="Promoter Cj0478_int, internal TSS, sigma 70
FT                   promoter, absent from Dugar et al, 2013"
FT                   /colour=10
FT   promoter        447788..447838
FT                   /locus_tag="asRNA_Cj0480c"
FT                   /note="Promoter asRNA_Cj0480c, antisense TSS, sigma 70
FT                   promoter"
FT                   /colour=8
FT   promoter        457146..457196
FT                   /locus_tag="Cj0491"
FT                   /note="Promoter Cj0491, primary TSS, sigma 70 promoter"
FT                   /colour=12
FT   promoter        461170..461220
FT                   /locus_tag="Cj0496_int"
FT                   /note="Promoter Cj0496_int, primary + internal TSS, sigma
FT                   70 promoter"
FT                   /colour=12
FT   promoter        465295..465345
FT                   /locus_tag="Cj0501"
FT                   /note="Promoter Cj0501, primary TSS, sigma 70 promoter"
FT                   /colour=12
FT   promoter        complement(469545..469595)
FT                   /locus_tag="Cj0505c"
FT                   /note="Promoter Cj0505c, primary TSS, sigma 70 promoter,
FT                   absent from Dugar et al, 2013"
FT                   /colour=12
FT   promoter        469548..469598
FT                   /locus_tag="Cj0506"
FT                   /note="Promoter Cj0506, primary TSS, sigma 70 promoter"
FT                   /colour=12
FT   promoter        476241..476291
FT                   /locus_tag="asRNA_Cj0509c"
FT                   /note="Promoter asRNA_Cj0509c, antisense TSS, sigma 70
FT                   promoter"
FT                   /colour=8
FT   promoter        complement(477260..477310)
FT                   /locus_tag="Cj0509c"
FT                   /note="Promoter Cj0509c, primary TSS, sigma 70 promoter"
FT                   /colour=12
FT   promoter        477689..477739
FT                   /locus_tag="Cj0511"
FT                   /note="Promoter Cj0511, primary TSS, sigma 70 promoter"
FT                   /colour=12
FT   promoter        482928..482978
FT                   /locus_tag="Cj0518"
FT                   /note="Promoter Cj0518, primary TSS, sigma 70 promoter"
FT                   /colour=12
FT   promoter        complement(488132..488182)
FT                   /locus_tag="Cj0525c_int"
FT                   /note="Promoter Cj0525c_int, internal TSS, sigma 70
FT                   promoter, absent from Dugar et al, 2013"
FT                   /colour=10
FT   promoter        complement(489937..489987)
FT                   /locus_tag="Cj0527c_int"
FT                   /note="Promoter Cj0527c_int, primary + internal TSS, sigma
FT                   70 promoter"
FT                   /colour=12
FT   promoter        complement(490416..490466)
FT                   /locus_tag="Cj0528c"
FT                   /note="Promoter Cj0528c, primary TSS, sigma 54 promoter"
FT                   /colour=12
FT   promoter        491242..491292
FT                   /locus_tag="Cj0530"
FT                   /note="Promoter Cj0530, primary + antisense TSS, sigma 70
FT                   promoter"
FT                   /colour=12
FT   promoter        complement(491505..491555)
FT                   /locus_tag="Cj0529c"
FT                   /note="Promoter Cj0529c, primary + antisense TSS, sigma 70
FT                   promoter"
FT                   /colour=12
FT   promoter        493994..494044
FT                   /locus_tag="Cj0531"
FT                   /note="Promoter Cj0531, primary TSS, sigma 70 promoter"
FT                   /colour=12
FT   promoter        499008..499058
FT                   /locus_tag="Cj0534_int"
FT                   /note="Promoter Cj0534_int, primary + internal TSS, sigma
FT                   70 promoter"
FT                   /colour=12
FT   promoter        502148..502198
FT                   /locus_tag="Cj0539"
FT                   /note="Promoter Cj0539, primary TSS, sigma 70 promoter"
FT                   /colour=12
FT   promoter        502541..502591
FT                   /locus_tag="Cj0540_int"
FT                   /note="Promoter Cj0540_int, primary + internal TSS, sigma
FT                   70 promoter, absent from Dugar et al, 2013"
FT                   /colour=12
FT   promoter        complement(504163..504213)
FT                   /locus_tag="asRNA_Cj0542"
FT                   /note="Promoter asRNA_Cj0542, antisense TSS, sigma 70
FT                   promoter"
FT                   /colour=8
FT   promoter        505068..505118
FT                   /locus_tag="Cj0542_int"
FT                   /note="Promoter Cj0542_int, primary + internal TSS, sigma
FT                   70 promoter"
FT                   /colour=12
FT   promoter        506991..507041
FT                   /locus_tag="Cj0544_int"
FT                   /note="Promoter Cj0544_int, primary + internal TSS, sigma
FT                   70 promoter"
FT                   /colour=12
FT   promoter        complement(507096..507146)
FT                   /locus_tag="asRNA_Cj0544"
FT                   /note="Promoter asRNA_Cj0544, antisense TSS, sigma 70
FT                   promoter"
FT                   /colour=8
FT   promoter        complement(509288..509338)
FT                   /locus_tag="asRNA_Cj0546"
FT                   /note="Promoter asRNA_Cj0546, antisense TSS, sigma 70
FT                   promoter"
FT                   /colour=8
FT   promoter        510030..510080
FT                   /locus_tag="Cj0547_1"
FT                   /note="Promoter Cj0547_1, secondary TSS, sigma 54
FT                   promoter"
FT                   /colour=7
FT   promoter        510099..510149
FT                   /locus_tag="Cj0547_2"
FT                   /note="Promoter Cj0547_2, primary TSS, sigma 28 promoter"
FT                   /colour=12
FT   promoter        complement(513453..513503)
FT                   /locus_tag="Cjp11_RNaseP"
FT                   /note="Promoter Cjp11_RNaseP, primary TSS, sigma 70
FT                   promoter, RNaseP"
FT                   /colour=12
FT   promoter        513492..513542
FT                   /locus_tag="Cj0551"
FT                   /note="Promoter Cj0551, primary TSS, sigma 70 promoter,
FT                   absent from Dugar et al, 2013"
FT                   /colour=12
FT   promoter        514222..514272
FT                   /locus_tag="Cj0552"
FT                   /note="Promoter Cj0552, primary TSS, sigma 70 promoter"
FT                   /colour=12
FT   promoter        complement(516926..516976)
FT                   /locus_tag="asRNA_Cj0554"
FT                   /note="Promoter asRNA_Cj0554, antisense TSS, sigma 70
FT                   promoter"
FT                   /colour=8
FT   promoter        516994..517044
FT                   /locus_tag="Cj0555"
FT                   /note="Promoter Cj0555, primary TSS, sigma 70 promoter"
FT                   /colour=12
FT   promoter        522228..522278
FT                   /locus_tag="Cj0559_int"
FT                   /note="Promoter Cj0559_int, internal TSS, sigma 70
FT                   promoter, absent from Dugar et al, 2013"
FT                   /colour=10
FT   promoter        complement(524725..524775)
FT                   /locus_tag="Cj0561c_int"
FT                   /note="Promoter Cj0561c_int, internal TSS, sigma 70
FT                   promoter"
FT                   /colour=10
FT   promoter        complement(525005..525055)
FT                   /locus_tag="Cj0561c"
FT                   /note="Promoter Cj0561c, primary TSS, sigma 70 promoter"
FT                   /colour=12
FT   promoter        525039..525089
FT                   /locus_tag="Cj0562"
FT                   /note="Promoter Cj0562, primary TSS, sigma 70 promoter"
FT                   /colour=12
FT   promoter        526141..526191
FT                   /locus_tag="Cj0562_int"
FT                   /note="Promoter Cj0562_int, primary + internal TSS, sigma
FT                   70 promoter, absent from Dugar et al, 2013"
FT                   /colour=12
FT   promoter        complement(526653..526703)
FT                   /locus_tag="asRNA_Cj0563"
FT                   /note="Promoter asRNA_Cj0563, antisense TSS, sigma 70
FT                   promoter"
FT                   /colour=8
FT   promoter        527357..527407
FT                   /locus_tag="Cj0565"
FT                   /note="Promoter Cj0565, primary TSS, sigma 70 promoter"
FT                   /colour=12
FT   promoter        complement(528700..528750)
FT                   /locus_tag="asRNA_Cj0566"
FT                   /note="Promoter asRNA_Cj0566, antisense TSS, sigma 70
FT                   promoter"
FT                   /colour=8
FT   promoter        530470..530520
FT                   /locus_tag="Cj0569_int"
FT                   /note="Promoter Cj0569_int, internal TSS, sigma 54
FT                   promoter"
FT                   /colour=10
FT   promoter        complement(530782..530832)
FT                   /locus_tag="asRNA_Cj0567_2"
FT                   /note="Promoter asRNA_Cj0567_2, antisense TSS, sigma 70
FT                   promoter"
FT                   /colour=8
FT   promoter        complement(531005..531055)
FT                   /locus_tag="asRNA_Cj0567_1"
FT                   /note="Promoter asRNA_Cj0567_1, antisense TSS, sigma 70
FT                   promoter, absent from Dugar et al, 2013"
FT                   /colour=8
FT   promoter        532888..532938
FT                   /locus_tag="Cj0571_int"
FT                   /note="Promoter Cj0571_int, internal TSS, sigma 70
FT                   promoter"
FT                   /colour=10
FT   promoter        complement(533297..533347)
FT                   /locus_tag="Cjp13"
FT                   /note="Promoter Cjp13, primary TSS, sigma 70 promoter"
FT                   /colour=12
FT   promoter        533302..533352
FT                   /locus_tag="Cj0572"
FT                   /note="Promoter Cj0572, primary TSS, sigma 70 promoter,
FT                   absent from Dugar et al, 2013, weak signal"
FT                   /colour=12
FT   promoter        535881..535931
FT                   /locus_tag="Cj0574_int"
FT                   /note="Promoter Cj0574_int, primary + internal TSS, sigma
FT                   70 promoter"
FT                   /colour=12
FT   promoter        536845..536895
FT                   /locus_tag="Cj0575_int"
FT                   /note="Promoter Cj0575_int, primary + internal TSS, sigma
FT                   70 promoter"
FT                   /colour=12
FT   promoter        complement(540172..540222)
FT                   /locus_tag="Cj0579c"
FT                   /note="Promoter Cj0579c, primary TSS, sigma 70 promoter"
FT                   /colour=12
FT   promoter        541298..541348
FT                   /locus_tag="Cj0581"
FT                   /note="Promoter Cj0581, primary TSS, sigma 70 promoter"
FT                   /colour=12
FT   promoter        542185..542235
FT                   /locus_tag="Cj0582_1_int"
FT                   /note="Promoter Cj0582_1_int, internal TSS, sigma 70
FT                   promoter, absent from Dugar et al, 2013"
FT                   /colour=10
FT   promoter        542670..542720
FT                   /locus_tag="Cj0582_2_int"
FT                   /note="Promoter Cj0582_2_int, secondary + internal TSS,
FT                   sigma 70 promoter, absent from Dugar et al, 2013"
FT                   /colour=7
FT   promoter        542906..542956
FT                   /locus_tag="Cj0582_3_int"
FT                   /note="Promoter Cj0582_3_int, primary + internal TSS,
FT                   sigma 70 promoter, absent from Dugar et al, 2013"
FT                   /colour=12
FT   promoter        549931..549981
FT                   /locus_tag="Cj0590_int"
FT                   /note="Promoter Cj0590_int, internal TSS, sigma 70
FT                   promoter"
FT                   /colour=10
FT   promoter        complement(551199..551249)
FT                   /locus_tag="Cj0592c"
FT                   /note="Promoter Cj0592c, primary TSS, sigma 70 promoter,
FT                   absent from Dugar et al, 2013"
FT                   /colour=12
FT   promoter        complement(553151..553201)
FT                   /locus_tag="Cj0595c"
FT                   /note="Promoter Cj0595c, primary TSS, sigma 70 promoter"
FT                   /colour=12
FT   promoter        553154..553204
FT                   /locus_tag="Cj0596"
FT                   /note="Promoter Cj0596, primary TSS, sigma 70 promoter"
FT                   /colour=12
FT   promoter        556717..556767
FT                   /locus_tag="Cj0599_int"
FT                   /note="Promoter Cj0599_int, internal TSS, sigma 70
FT                   promoter"
FT                   /colour=10
FT   promoter        complement(559819..559869)
FT                   /locus_tag="Cj0601c"
FT                   /note="Promoter Cj0601c, primary TSS, sigma 70 promoter"
FT                   /colour=12
FT   promoter        562242..562292
FT                   /locus_tag="Cj0604"
FT                   /note="Promoter Cj0604, primary TSS, sigma 70 promoter,
FT                   absent from Dugar et al, 2013"
FT                   /colour=12
FT   promoter        562356..562406
FT                   /locus_tag="Cj0604_int"
FT                   /note="Promoter Cj0604_int, internal TSS, sigma 70
FT                   promoter"
FT                   /colour=10
FT   promoter        563202..563252
FT                   /locus_tag="Cj0605_1_int"
FT                   /note="Promoter Cj0605_1_int, internal TSS, sigma 70
FT                   promoter, absent from Dugar et al, 2013"
FT                   /colour=10
FT   promoter        563472..563522
FT                   /locus_tag="Cj0605_2_int"
FT                   /note="Promoter Cj0605_2_int, internal TSS, sigma 70
FT                   promoter"
FT                   /colour=10
FT   promoter        564397..564447
FT                   /locus_tag="Cj0606_1"
FT                   /note="Promoter Cj0606_1, primary TSS, sigma 70 promoter"
FT                   /colour=12
FT   promoter        567908..567958
FT                   /locus_tag="Cj0608_int"
FT                   /note="Promoter Cj0608_int, internal TSS, sigma 70
FT                   promoter, absent from Dugar et al, 2013"
FT                   /colour=10
FT   promoter        complement(568297..568347)
FT                   /locus_tag="asRNA_Cj0608"
FT                   /note="Promoter asRNA_Cj0608, antisense TSS, sigma 70
FT                   promoter"
FT                   /colour=8
FT   promoter        complement(570247..570297)
FT                   /locus_tag="Cj0610c_int"
FT                   /note="Promoter Cj0610c_int, primary + internal TSS, sigma
FT                   70 promoter, absent from Dugar et al, 2013"
FT                   /colour=12
FT   promoter        complement(573073..573123)
FT                   /locus_tag="Cj0612c"
FT                   /note="Promoter Cj0612c, primary TSS, sigma 70 promoter"
FT                   /colour=12
FT   promoter        573149..573199
FT                   /locus_tag="Cj0613"
FT                   /note="Promoter Cj0613, primary TSS, sigma 70 promoter"
FT                   /colour=12
FT   promoter        576394..576444
FT                   /locus_tag="Cj0616_int"
FT                   /note="Promoter Cj0616_int, internal TSS, sigma 70
FT                   promoter"
FT                   /colour=10
FT   promoter        577478..577528
FT                   /locus_tag="Cj0617_int"
FT                   /note="Promoter Cj0617_int, primary + internal TSS, sigma
FT                   70 promoter"
FT                   /colour=12
FT   promoter        580252..580302
FT                   /locus_tag="Cj0621"
FT                   /note="Promoter Cj0621, primary TSS, sigma 70 promoter"
FT                   /colour=12
FT   promoter        complement(581770..581820)
FT                   /locus_tag="asRNA_Cj0621"
FT                   /note="Promoter asRNA_Cj0621, antisense TSS, sigma 70
FT                   promoter"
FT                   /colour=8
FT   promoter        587512..587562
FT                   /locus_tag="CjNC20"
FT                   /note="Promoter CjNC20, primary TSS, sigma 70 promoter,
FT                   absent from Dugar et al, 2013"
FT                   /colour=12
FT   promoter        complement(587533..587583)
FT                   /locus_tag="asRNA_Cj0627"
FT                   /note="Promoter asRNA_Cj0627, antisense TSS, sigma 70
FT                   promoter, absent from Dugar et al, 2013"
FT                   /colour=8
FT   promoter        591094..591144
FT                   /locus_tag="Cj0628_int"
FT                   /note="Promoter Cj0628_int, internal TSS, sigma 70
FT                   promoter"
FT                   /colour=10
FT   promoter        591263..591313
FT                   /locus_tag="CjNC5"
FT                   /note="Promoter CjNC5, primary TSS, sigma 70 promoter,
FT                   absent from Dugar et al, 2013"
FT                   /colour=12
FT   promoter        complement(591456..591506)
FT                   /locus_tag="CjNC21"
FT                   /note="Promoter CjNC21, primary TSS, sigma 70 promoter"
FT                   /colour=12
FT   promoter        complement(592523..592573)
FT                   /locus_tag="Cj0631c_int"
FT                   /note="Promoter Cj0631c_int, primary + internal TSS, sigma
FT                   70 promoter"
FT                   /colour=12
FT   promoter        594294..594344
FT                   /locus_tag="asRNA_Cj0631c"
FT                   /note="Promoter asRNA_Cj0631c, antisense TSS, sigma 70
FT                   promoter, absent from Dugar et al, 2013"
FT                   /colour=8
FT   promoter        complement(594461..594511)
FT                   /locus_tag="Cj0631c"
FT                   /note="Promoter Cj0631c, primary TSS, sigma 70 promoter,
FT                   absent from Dugar et al, 2013"
FT                   /colour=12
FT   promoter        594469..594519
FT                   /locus_tag="Cj0632"
FT                   /note="Promoter Cj0632, primary TSS, sigma 70 promoter"
FT                   /colour=12
FT   promoter        complement(602269..602319)
FT                   /locus_tag="Cj0640c"
FT                   /note="Promoter Cj0640c, primary TSS, sigma 70 promoter"
FT                   /colour=12
FT   promoter        602276..602326
FT                   /locus_tag="Cj0641"
FT                   /note="Promoter Cj0641, primary TSS, sigma 70 promoter"
FT                   /colour=12
FT   promoter        604694..604744
FT                   /locus_tag="Cj0643"
FT                   /note="Promoter Cj0643, primary TSS, sigma 70 promoter"
FT                   /colour=12
FT   promoter        609375..609425
FT                   /locus_tag="Cj0648_int"
FT                   /note="Promoter Cj0648_int, primary + internal TSS, sigma
FT                   70 promoter"
FT                   /colour=12
FT   promoter        610083..610133
FT                   /locus_tag="Cj0649_int"
FT                   /note="Promoter Cj0649_int, primary + internal TSS, sigma
FT                   70 promoter"
FT                   /colour=12
FT   promoter        complement(613202..613252)
FT                   /locus_tag="CjNC12"
FT                   /note="Promoter CjNC12, primary + antisense TSS, sigma 70
FT                   promoter, absent from Dugar et al, 2013"
FT                   /colour=12
FT   promoter        complement(616483..616533)
FT                   /locus_tag="Cj0654c"
FT                   /note="Promoter Cj0654c, primary TSS, sigma 70 promoter,
FT                   absent from Dugar et al, 2013"
FT                   /colour=12
FT   promoter        complement(622645..622695)
FT                   /locus_tag="Cj0665c"
FT                   /note="Promoter Cj0665c, primary TSS, sigma 70 promoter"
FT                   /colour=12
FT   promoter        622718..622768
FT                   /locus_tag="Cj0667"
FT                   /note="Promoter Cj0667, primary TSS, sigma 70 promoter"
FT                   /colour=12
FT   promoter        625470..625520
FT                   /locus_tag="Cj0671"
FT                   /note="Promoter Cj0671, primary TSS, sigma 70 promoter"
FT                   /colour=12
FT   promoter        complement(626800..626850)
FT                   /locus_tag="asRNA_Cj0671"
FT                   /note="Promoter asRNA_Cj0671, antisense TSS, sigma 70
FT                   promoter"
FT                   /colour=8
FT   promoter        627056..627106
FT                   /locus_tag="Cj0672"
FT                   /note="Promoter Cj0672, primary TSS, sigma 70 promoter"
FT                   /colour=12
FT   promoter        629577..629627
FT                   /locus_tag="Cj0677_1_int"
FT                   /note="Promoter Cj0677_1_int, internal TSS, sigma 70
FT                   promoter"
FT                   /colour=10
FT   promoter        630952..631002
FT                   /locus_tag="Cj0677_2_int"
FT                   /note="Promoter Cj0677_2_int, primary + internal TSS,
FT                   sigma 70 promoter"
FT                   /colour=12
FT   promoter        631591..631641
FT                   /locus_tag="Cj0678_int"
FT                   /note="Promoter Cj0678_int, primary + internal TSS, sigma
FT                   70 promoter, absent from Dugar et al, 2013"
FT                   /colour=12
FT   promoter        635265..635315
FT                   /locus_tag="asRNA_Cj0680c"
FT                   /note="Promoter asRNA_Cj0680c, antisense TSS, sigma 70
FT                   promoter"
FT                   /colour=8
FT   promoter        635621..635671
FT                   /locus_tag="Cj0681"
FT                   /note="Promoter Cj0681, primary TSS, sigma 70 promoter"
FT                   /colour=12
FT   promoter        complement(637686..637736)
FT                   /locus_tag="asRNA_Cj0684"
FT                   /note="Promoter asRNA_Cj0684, antisense TSS, sigma 70
FT                   promoter"
FT                   /colour=8
FT   promoter        638451..638501
FT                   /locus_tag="asRNA_Cj0685c"
FT                   /note="Promoter asRNA_Cj0685c, antisense TSS, sigma 70
FT                   promoter"
FT                   /colour=8
FT   promoter        complement(639915..639965)
FT                   /locus_tag="Cj0685c"
FT                   /note="Promoter Cj0685c, primary TSS, sigma 70 promoter"
FT                   /colour=12
FT   promoter        639922..639972
FT                   /locus_tag="Cj0686"
FT                   /note="Promoter Cj0686, primary TSS, sigma 70 promoter"
FT                   /colour=12
FT   promoter        641403..641453
FT                   /locus_tag="asRNA_Cj0687c"
FT                   /note="Promoter asRNA_Cj0687c, antisense TSS, sigma 70
FT                   promoter"
FT                   /colour=8
FT   promoter        641798..641848
FT                   /locus_tag="Cj0688"
FT                   /note="Promoter Cj0688, primary TSS, sigma 70 promoter"
FT                   /colour=12
FT   promoter        complement(641960..642010)
FT                   /locus_tag="asRNA_Cj0688"
FT                   /note="Promoter asRNA_Cj0688, antisense TSS, sigma 70
FT                   promoter"
FT                   /colour=8
FT   promoter        complement(647467..647517)
FT                   /locus_tag="Cj0690c_int"
FT                   /note="Promoter Cj0690c_int, internal TSS, sigma 70
FT                   promoter, absent from Dugar et al, 2013"
FT                   /colour=10
FT   promoter        648216..648266
FT                   /locus_tag="asRNA_Cj0690c"
FT                   /note="Promoter asRNA_Cj0690c, antisense TSS, sigma 70
FT                   promoter"
FT                   /colour=8
FT   promoter        complement(648415..648465)
FT                   /locus_tag="Cj0690c"
FT                   /note="Promoter Cj0690c, primary TSS, sigma 70 promoter"
FT                   /colour=12
FT   promoter        648460..648510
FT                   /locus_tag="Cj0691"
FT                   /note="Promoter Cj0691, primary TSS, sigma 70 promoter"
FT                   /colour=12
FT   promoter        649445..649495
FT                   /locus_tag="asRNA_Cj0692c"
FT                   /note="Promoter asRNA_Cj0692c, antisense TSS, sigma 70
FT                   promoter"
FT                   /colour=8
FT   promoter        complement(650903..650953)
FT                   /locus_tag="Cj0693c"
FT                   /note="Promoter Cj0693c, primary TSS, sigma 70 promoter,
FT                   absent from Dugar et al, 2013"
FT                   /colour=12
FT   promoter        650969..651019
FT                   /locus_tag="Cj0694"
FT                   /note="Promoter Cj0694, primary TSS, sigma 70 promoter"
FT                   /colour=12
FT   promoter        653781..653831
FT                   /locus_tag="Cj0695_int"
FT                   /note="Promoter Cj0695_int, primary + internal TSS, sigma
FT                   70 promoter"
FT                   /colour=12
FT   promoter        655126..655176
FT                   /locus_tag="Cj0697"
FT                   /note="Promoter Cj0697, primary TSS, sigma 54 promoter,
FT                   absent from Dugar et al, 2013"
FT                   /colour=12
FT   promoter        657428..657478
FT                   /locus_tag="asRNA_Cj0699c"
FT                   /note="Promoter asRNA_Cj0699c, antisense TSS, sigma 70
FT                   promoter, absent from Dugar et al, 2013, weak signal"
FT                   /colour=8
FT   promoter        complement(658359..658409)
FT                   /locus_tag="Cj0699c"
FT                   /note="Promoter Cj0699c, primary TSS, sigma 70 promoter,
FT                   absent from Dugar et al, 2013"
FT                   /colour=12
FT   promoter        658448..658498
FT                   /locus_tag="Cj0700"
FT                   /note="Promoter Cj0700, primary TSS, sigma 70 promoter"
FT                   /colour=12
FT   promoter        complement(661794..661844)
FT                   /locus_tag="asRNA_Cj0704"
FT                   /note="Promoter asRNA_Cj0704, antisense TSS, sigma 70
FT                   promoter"
FT                   /colour=8
FT   promoter        663029..663079
FT                   /locus_tag="Cj0705_int"
FT                   /note="Promoter Cj0705_int, primary + internal TSS, sigma
FT                   70 promoter"
FT                   /colour=12
FT   promoter        664844..664894
FT                   /locus_tag="Cj0707_int"
FT                   /note="Promoter Cj0707_int, primary + internal TSS, sigma
FT                   70 promoter"
FT                   /colour=12
FT   promoter        665705..665755
FT                   /locus_tag="Cj0709"
FT                   /note="Promoter Cj0709, primary TSS, sigma 70 promoter"
FT                   /colour=12
FT   promoter        667110..667160
FT                   /locus_tag="Cj0710"
FT                   /note="Promoter Cj0710, primary TSS, sigma 70 promoter,
FT                   absent from Dugar et al, 2013"
FT                   /colour=12
FT   promoter        667776..667826
FT                   /locus_tag="Cj0712_int"
FT                   /note="Promoter Cj0712_int, primary + internal TSS, sigma
FT                   70 promoter"
FT                   /colour=12
FT   promoter        668767..668817
FT                   /locus_tag="Cj0713_int"
FT                   /note="Promoter Cj0713_int, primary + internal TSS, sigma
FT                   70 promoter"
FT                   /colour=12
FT   promoter        669321..669371
FT                   /locus_tag="Cj0715"
FT                   /note="Promoter Cj0715, primary TSS, sigma 70 promoter"
FT                   /colour=12
FT   promoter        complement(671797..671847)
FT                   /locus_tag="selW (not annotated)"
FT                   /note="Promoter selW (not annotated), primary TSS, sigma
FT                   70 promoter"
FT                   /colour=12
FT   promoter        671858..671908
FT                   /locus_tag="Cj0718"
FT                   /note="Promoter Cj0718, primary TSS, sigma 70 promoter"
FT                   /colour=12
FT   promoter        673715..673765
FT                   /locus_tag="Cj0718_int"
FT                   /note="Promoter Cj0718_int, internal TSS, sigma 70
FT                   promoter"
FT                   /colour=10
FT   promoter        complement(673782..673832)
FT                   /locus_tag="asRNA_Cj0718"
FT                   /note="Promoter asRNA_Cj0718, antisense TSS, sigma 70
FT                   promoter"
FT                   /colour=8
FT   promoter        complement(677004..677054)
FT                   /locus_tag="Cj0720c"
FT                   /note="Promoter Cj0720c, primary TSS, sigma 70 promoter"
FT                   /colour=12
FT   promoter        complement(677502..677552)
FT                   /locus_tag="Cj0722c_int"
FT                   /note="Promoter Cj0722c_int, primary + internal TSS, sigma
FT                   70 promoter"
FT                   /colour=12
FT   promoter        complement(681372..681422)
FT                   /locus_tag="Cj0726c"
FT                   /note="Promoter Cj0726c, primary TSS, sigma 70 promoter"
FT                   /colour=12
FT   promoter        complement(685408..685458)
FT                   /locus_tag="asRNA_Cj0730"
FT                   /note="Promoter asRNA_Cj0730, antisense TSS, sigma 70
FT                   promoter, absent from Dugar et al, 2013"
FT                   /colour=8
FT   promoter        complement(688703..688753)
FT                   /locus_tag="Cj0734c"
FT                   /note="Promoter Cj0734c, primary TSS, sigma 70 promoter"
FT                   /colour=12
FT   promoter        688832..688882
FT                   /locus_tag="Cj0735"
FT                   /note="Promoter Cj0735, primary TSS, sigma 70 promoter"
FT                   /colour=12
FT   promoter        complement(694594..694644)
FT                   /locus_tag="asRNA_Cj0742"
FT                   /note="Promoter asRNA_Cj0742, antisense TSS, sigma 70
FT                   promoter"
FT                   /colour=8
FT   promoter        702969..703019
FT                   /locus_tag="Cj0748"
FT                   /note="Promoter Cj0748, primary TSS, sigma 70 promoter"
FT                   /colour=12
FT   promoter        complement(707581..707631)
FT                   /locus_tag="CjNC22"
FT                   /note="Promoter CjNC22, primary TSS, sigma 70 promoter,
FT                   absent from Dugar et al, 2013"
FT                   /colour=12
FT   promoter        707752..707802
FT                   /locus_tag="Cj0757"
FT                   /note="Promoter Cj0757, primary TSS, sigma 70 promoter"
FT                   /colour=12
FT   promoter        711246..711296
FT                   /locus_tag="Cj0760"
FT                   /note="Promoter Cj0760, primary TSS, sigma 70 promoter"
FT                   /colour=12
FT   promoter        complement(716511..716561)
FT                   /locus_tag="Cj0764c_int"
FT                   /note="Promoter Cj0764c_int, internal TSS, sigma 70
FT                   promoter, absent from Dugar et al, 2013"
FT                   /colour=10
FT   promoter        716875..716925
FT                   /locus_tag="asRNA_Cj0765c"
FT                   /note="Promoter asRNA_Cj0765c, antisense TSS, sigma 70
FT                   promoter"
FT                   /colour=8
FT   promoter        complement(720167..720217)
FT                   /locus_tag="Cj0769c"
FT                   /note="Promoter Cj0769c, primary TSS, sigma 70 promoter"
FT                   /colour=12
FT   promoter        720779..720829
FT                   /locus_tag="asRNA_Cj0770c"
FT                   /note="Promoter asRNA_Cj0770c, antisense TSS, sigma 70
FT                   promoter"
FT                   /colour=8
FT   promoter        complement(722739..722789)
FT                   /locus_tag="Cj0772c"
FT                   /note="Promoter Cj0772c, primary TSS, sigma 70 promoter,
FT                   absent from Dugar et al, 2013"
FT                   /colour=12
FT   promoter        723799..723849
FT                   /locus_tag="asRNA_Cj0774c_1"
FT                   /note="Promoter asRNA_Cj0774c_1, antisense TSS, sigma 70
FT                   promoter"
FT                   /colour=8
FT   promoter        complement(723812..723862)
FT                   /locus_tag="Cj0774c_int"
FT                   /note="Promoter Cj0774c_int, primary + internal TSS, sigma
FT                   70 promoter, absent from Dugar et al, 2013"
FT                   /colour=12
FT   promoter        724094..724144
FT                   /locus_tag="asRNA_Cj0774c_2"
FT                   /note="Promoter asRNA_Cj0774c_2, antisense TSS, sigma 70
FT                   promoter"
FT                   /colour=8
FT   promoter        complement(728404..728454)
FT                   /locus_tag="Cj0776c"
FT                   /note="Promoter Cj0776c, primary TSS, sigma 70 promoter"
FT                   /colour=12
FT   promoter        728434..728484
FT                   /locus_tag="Cj0777"
FT                   /note="Promoter Cj0777, primary TSS, sigma 70 promoter"
FT                   /colour=12
FT   promoter        730494..730544
FT                   /locus_tag="Cj0778"
FT                   /note="Promoter Cj0778, primary TSS, sigma 70 promoter"
FT                   /colour=12
FT   promoter        732103..732153
FT                   /locus_tag="Cj0780"
FT                   /note="Promoter Cj0780, primary TSS, sigma 70 promoter"
FT                   /colour=12
FT   promoter        737550..737600
FT                   /locus_tag="Cj0784_int"
FT                   /note="Promoter Cj0784_int, primary + internal TSS, sigma
FT                   70 promoter, absent from Dugar et al, 2013"
FT                   /colour=12
FT   promoter        740236..740286
FT                   /locus_tag="Cj0789_int"
FT                   /note="Promoter Cj0789_int, primary + internal TSS, sigma
FT                   70 promoter"
FT                   /colour=12
FT   promoter        742422..742472
FT                   /locus_tag="Cj0792"
FT                   /note="Promoter Cj0792, primary TSS, sigma 70 promoter"
FT                   /colour=12
FT   promoter        complement(742456..742506)
FT                   /locus_tag="Cj0791c"
FT                   /note="Promoter Cj0791c, primary TSS, sigma 70 promoter"
FT                   /colour=12
FT   promoter        complement(743947..743997)
FT                   /locus_tag="asRNA_Cj0793"
FT                   /note="Promoter asRNA_Cj0793, antisense TSS, sigma 70
FT                   promoter"
FT                   /colour=8
FT   promoter        744381..744431
FT                   /locus_tag="Cj0794"
FT                   /note="Promoter Cj0794, primary TSS, sigma 54 promoter"
FT                   /colour=12
FT   promoter        complement(745658..745708)
FT                   /locus_tag="asRNA_Cj0794"
FT                   /note="Promoter asRNA_Cj0794, antisense TSS, sigma 70
FT                   promoter"
FT                   /colour=8
FT   promoter        748189..748239
FT                   /locus_tag="asRNA_Cj0798c"
FT                   /note="Promoter asRNA_Cj0798c, antisense TSS, sigma 70
FT                   promoter, TSS not in CDS"
FT                   /colour=8
FT   promoter        751716..751766
FT                   /locus_tag="Cj0801"
FT                   /note="Promoter Cj0801, primary TSS, sigma 70 promoter"
FT                   /colour=12
FT   promoter        complement(751718..751768)
FT                   /locus_tag="Cj0800c"
FT                   /note="Promoter Cj0800c, primary TSS, sigma 70 promoter"
FT                   /colour=12
FT   promoter        753079..753129
FT                   /locus_tag="Cj0801_int"
FT                   /note="Promoter Cj0801_int, primary + internal TSS, sigma
FT                   70 promoter"
FT                   /colour=12
FT   promoter        756338..756388
FT                   /locus_tag="Cj0804"
FT                   /note="Promoter Cj0804, primary TSS, sigma 70 promoter"
FT                   /colour=12
FT   promoter        756542..756592
FT                   /locus_tag="Cj0804_int"
FT                   /note="Promoter Cj0804_int, internal TSS, sigma 70
FT                   promoter, absent from Dugar et al, 2013"
FT                   /colour=10
FT   promoter        759514..759564
FT                   /locus_tag="Cj0806_int"
FT                   /note="Promoter Cj0806_int, primary + internal TSS, sigma
FT                   70 promoter, absent from Dugar et al, 2013"
FT                   /colour=12
FT   promoter        759840..759890
FT                   /locus_tag="Cj0807_int"
FT                   /note="Promoter Cj0807_int, internal TSS, sigma 70
FT                   promoter"
FT                   /colour=10
FT   promoter        761329..761379
FT                   /locus_tag="Cj0810"
FT                   /note="Promoter Cj0810, primary TSS, sigma 70 promoter"
FT                   /colour=12
FT   promoter        complement(761365..761415)
FT                   /locus_tag="Cj0809c"
FT                   /note="Promoter Cj0809c, primary TSS, sigma 70 promoter"
FT                   /colour=12
FT   promoter        766619..766669
FT                   /locus_tag="Cj0817"
FT                   /note="Promoter Cj0817, primary TSS, sigma 70 promoter"
FT                   /colour=12
FT   promoter        complement(768798..768848)
FT                   /locus_tag="Cj0820c"
FT                   /note="Promoter Cj0820c, primary TSS, sigma 70 promoter,
FT                   absent from Dugar et al, 2013, weak signal"
FT                   /colour=12
FT   promoter        768827..768877
FT                   /locus_tag="Cj0821"
FT                   /note="Promoter Cj0821, primary TSS, sigma 70 promoter,
FT                   absent from Dugar et al, 2013"
FT                   /colour=12
FT   promoter        complement(772530..772580)
FT                   /locus_tag="asRNA_Cj0824"
FT                   /note="Promoter asRNA_Cj0824, antisense TSS, sigma 70
FT                   promoter, absent from Dugar et al, 2013, weak signal"
FT                   /colour=8
FT   promoter        773299..773349
FT                   /locus_tag="Cj0825_int"
FT                   /note="Promoter Cj0825_int, primary + internal TSS, sigma
FT                   70 promoter"
FT                   /colour=12
FT   promoter        complement(776786..776836)
FT                   /locus_tag="Cj0829c"
FT                   /note="Promoter Cj0829c, primary TSS, sigma 70 promoter"
FT                   /colour=12
FT   promoter        776813..776863
FT                   /locus_tag="Cj0830"
FT                   /note="Promoter Cj0830, primary TSS, sigma 70 promoter"
FT                   /colour=12
FT   promoter        784663..784713
FT                   /locus_tag="Cj0836"
FT                   /note="Promoter Cj0836, primary TSS, sigma 70 promoter"
FT                   /colour=12
FT   promoter        complement(784698..784748)
FT                   /locus_tag="Cj0835c"
FT                   /note="Promoter Cj0835c, primary TSS, sigma 70 promoter,
FT                   absent from Dugar et al, 2013, weak signal"
FT                   /colour=12
FT   promoter        791495..791545
FT                   /locus_tag="asRNA_Cj0843c"
FT                   /note="Promoter asRNA_Cj0843c, antisense TSS, sigma 70
FT                   promoter, absent from Dugar et al, 2013"
FT                   /colour=8
FT   promoter        complement(793245..793295)
FT                   /locus_tag="Cj0845c"
FT                   /note="Promoter Cj0845c, primary TSS, sigma 70 promoter"
FT                   /colour=12
FT   promoter        793255..793305
FT                   /locus_tag="Cj0846"
FT                   /note="Promoter Cj0846, primary TSS, sigma 70 promoter"
FT                   /colour=12
FT   promoter        794482..794532
FT                   /locus_tag="Cj0847_int"
FT                   /note="Promoter Cj0847_int, internal TSS, sigma 70
FT                   promoter, absent from Dugar et al, 2013"
FT                   /colour=10
FT   promoter        795643..795693
FT                   /locus_tag="asRNA_Cj0849c_1"
FT                   /note="Promoter asRNA_Cj0849c_1, antisense TSS, sigma 70
FT                   promoter"
FT                   /colour=8
FT   promoter        796979..797029
FT                   /locus_tag="asRNA_Cj0849c_2"
FT                   /note="Promoter asRNA_Cj0849c_2, antisense TSS, sigma 70
FT                   promoter"
FT                   /colour=8
FT   promoter        complement(799028..799078)
FT                   /locus_tag="Cj0851c_int"
FT                   /note="Promoter Cj0851c_int, primary + internal TSS, sigma
FT                   28 promoter"
FT                   /colour=12
FT   promoter        complement(799688..799738)
FT                   /locus_tag="Cj0853c_int"
FT                   /note="Promoter Cj0853c_int, primary + internal TSS, sigma
FT                   70 promoter"
FT                   /colour=12
FT   promoter        801260..801310
FT                   /locus_tag="Cj0855"
FT                   /note="Promoter Cj0855, primary TSS, sigma 70 promoter"
FT                   /colour=12
FT   promoter        complement(801288..801338)
FT                   /locus_tag="Cj0854c"
FT                   /note="Promoter Cj0854c, primary TSS, sigma 70 promoter"
FT                   /colour=12
FT   promoter        complement(805512..805562)
FT                   /locus_tag="Cj0858c"
FT                   /note="Promoter Cj0858c, primary TSS, sigma 70 promoter"
FT                   /colour=12
FT   promoter        806002..806052
FT                   /locus_tag="Cj0860"
FT                   /note="Promoter Cj0860, primary TSS, sigma 70 promoter"
FT                   /colour=12
FT   promoter        complement(806007..806057)
FT                   /locus_tag="Cj0859c"
FT                   /note="Promoter Cj0859c, primary TSS, sigma 28 promoter"
FT                   /colour=12
FT   promoter        809300..809350
FT                   /locus_tag="asRNA_Cj0863c"
FT                   /note="Promoter asRNA_Cj0863c, antisense TSS, sigma 70
FT                   promoter"
FT                   /colour=8
FT   promoter        complement(810377..810427)
FT                   /locus_tag="Cj0863c"
FT                   /note="Promoter Cj0863c, primary TSS, sigma 70 promoter"
FT                   /colour=12
FT   promoter        810860..810910
FT                   /locus_tag="Cj0864"
FT                   /note="Promoter Cj0864, primary TSS, sigma 70 promoter"
FT                   /colour=12
FT   promoter        complement(812080..812130)
FT                   /locus_tag="asRNA_Cj0865"
FT                   /note="Promoter asRNA_Cj0865, antisense TSS, sigma 70
FT                   promoter"
FT                   /colour=8
FT   promoter        812434..812484
FT                   /locus_tag="Cj0866_int"
FT                   /note="Promoter Cj0866_int, internal TSS, sigma 70
FT                   promoter"
FT                   /colour=10
FT   promoter        813597..813647
FT                   /locus_tag="Cj0872"
FT                   /note="Promoter Cj0872, primary TSS, sigma 70 promoter"
FT                   /colour=12
FT   promoter        complement(815365..815415)
FT                   /locus_tag="Cj0876c"
FT                   /note="Promoter Cj0876c, primary TSS, sigma 70 promoter"
FT                   /colour=12
FT   promoter        815469..815519
FT                   /locus_tag="Cj0878"
FT                   /note="Promoter Cj0878, primary TSS, sigma 70 promoter"
FT                   /colour=12
FT   promoter        complement(817662..817712)
FT                   /locus_tag="Cj0882c_int"
FT                   /note="Promoter Cj0882c_int, primary + internal TSS, sigma
FT                   70 promoter"
FT                   /colour=12
FT   promoter        819368..819418
FT                   /locus_tag="asRNA_Cj0882c"
FT                   /note="Promoter asRNA_Cj0882c, antisense TSS, sigma 70
FT                   promoter, absent from Dugar et al, 2013"
FT                   /colour=8
FT   promoter        complement(820179..820229)
FT                   /locus_tag="Cj0883c"
FT                   /note="Promoter Cj0883c, primary TSS, sigma 70 promoter"
FT                   /colour=12
FT   promoter        820237..820287
FT                   /locus_tag="Cj0884"
FT                   /note="Promoter Cj0884, primary TSS, sigma 70 promoter"
FT                   /colour=12
FT   promoter        complement(823609..823659)
FT                   /locus_tag="Cj0886c"
FT                   /note="Promoter Cj0886c, primary TSS, sigma 70 promoter"
FT                   /colour=12
FT   promoter        complement(823750..823800)
FT                   /locus_tag="Cj0887c_int"
FT                   /note="Promoter Cj0887c_int, internal TSS, sigma 70
FT                   promoter, absent from Dugar et al, 2013"
FT                   /colour=10
FT   promoter        824193..824243
FT                   /locus_tag="asRNA_Cj0887c"
FT                   /note="Promoter asRNA_Cj0887c, antisense TSS, sigma 70
FT                   promoter"
FT                   /colour=8
FT   promoter        complement(825931..825981)
FT                   /locus_tag="Cj0887c"
FT                   /note="Promoter Cj0887c, primary TSS, sigma 54 promoter"
FT                   /colour=12
FT   promoter        825998..826048
FT                   /locus_tag="Cjp16"
FT                   /note="Promoter Cjp16, primary TSS, sigma 70 promoter"
FT                   /colour=12
FT   promoter        831959..832009
FT                   /locus_tag="asRNA_Cj0892c"
FT                   /note="Promoter asRNA_Cj0892c, antisense TSS, sigma 70
FT                   promoter"
FT                   /colour=8
FT   promoter        complement(833903..833953)
FT                   /locus_tag="Cj0893c"
FT                   /note="Promoter Cj0893c, primary TSS, sigma 70 promoter"
FT                   /colour=12
FT   promoter        complement(834632..834682)
FT                   /locus_tag="Cj0894c_int"
FT                   /note="Promoter Cj0894c_int, internal TSS, sigma 70
FT                   promoter"
FT                   /colour=10
FT   promoter        835336..835386
FT                   /locus_tag="asRNA_Cj0895c"
FT                   /note="Promoter asRNA_Cj0895c, antisense TSS, sigma 70
FT                   promoter, absent from Dugar et al, 2013"
FT                   /colour=8
FT   promoter        complement(839449..839499)
FT                   /locus_tag="Cj0897c_1"
FT                   /note="Promoter Cj0897c_1, primary TSS, sigma 70 promoter"
FT                   /colour=12
FT   promoter        complement(839503..839553)
FT                   /locus_tag="Cj0897c_2"
FT                   /note="Promoter Cj0897c_2, secondary TSS, sigma 70
FT                   promoter"
FT                   /colour=7
FT   promoter        complement(840665..840715)
FT                   /locus_tag="Cj0900c"
FT                   /note="Promoter Cj0900c, primary TSS, sigma 70 promoter"
FT                   /colour=12
FT   promoter        840685..840735
FT                   /locus_tag="Cj0901"
FT                   /note="Promoter Cj0901, primary TSS, sigma 70 promoter"
FT                   /colour=12
FT   promoter        840763..840813
FT                   /locus_tag="Cj0901_int"
FT                   /note="Promoter Cj0901_int, internal TSS, sigma 70
FT                   promoter"
FT                   /colour=10
FT   promoter        842344..842394
FT                   /locus_tag="asRNA_Cj0903c_1"
FT                   /note="Promoter asRNA_Cj0903c_1, antisense TSS, sigma 70
FT                   promoter, absent from Dugar et al, 2013"
FT                   /colour=8
FT   promoter        843248..843298
FT                   /locus_tag="asRNA_Cj0903c_2"
FT                   /note="Promoter asRNA_Cj0903c_2, antisense TSS, sigma 70
FT                   promoter"
FT                   /colour=8
FT   promoter        complement(843745..843795)
FT                   /locus_tag="Cj0903c"
FT                   /note="Promoter Cj0903c, primary TSS, sigma 70 promoter"
FT                   /colour=12
FT   promoter        845319..845369
FT                   /locus_tag="asRNA_Cj0906c"
FT                   /note="Promoter asRNA_Cj0906c, antisense TSS, sigma 70
FT                   promoter"
FT                   /colour=8
FT   promoter        complement(846300..846350)
FT                   /locus_tag="Cj0906c"
FT                   /note="Promoter Cj0906c, primary TSS, sigma 70 promoter"
FT                   /colour=12
FT   promoter        846330..846380
FT                   /locus_tag="Cj0908"
FT                   /note="Promoter Cj0908, primary TSS, sigma 70 promoter"
FT                   /colour=12
FT   promoter        846890..846940
FT                   /locus_tag="Cj0909"
FT                   /note="Promoter Cj0909, primary TSS, sigma 70 promoter"
FT                   /colour=12
FT   promoter        complement(847635..847685)
FT                   /locus_tag="asRNA_Cj0910"
FT                   /note="Promoter asRNA_Cj0910, antisense TSS, sigma 70
FT                   promoter"
FT                   /colour=8
FT   promoter        complement(849758..849808)
FT                   /locus_tag="Cj0913c"
FT                   /note="Promoter Cj0913c, primary TSS, sigma 70 promoter"
FT                   /colour=12
FT   promoter        851659..851709
FT                   /locus_tag="Cj0915"
FT                   /note="Promoter Cj0915, primary TSS, sigma 70 promoter"
FT                   /colour=12
FT   promoter        complement(851688..851738)
FT                   /locus_tag="Cj0914c"
FT                   /note="Promoter Cj0914c, primary TSS, sigma 70 promoter"
FT                   /colour=12
FT   promoter        853129..853179
FT                   /locus_tag="asRNA_Cj0917c"
FT                   /note="Promoter asRNA_Cj0917c, antisense TSS, sigma 70
FT                   promoter, absent from Dugar et al, 2013"
FT                   /colour=8
FT   promoter        complement(853154..853204)
FT                   /locus_tag="Cj0917c_int"
FT                   /note="Promoter Cj0917c_int, internal TSS, sigma 70
FT                   promoter"
FT                   /colour=10
FT   promoter        complement(854494..854544)
FT                   /locus_tag="Cj0917c"
FT                   /note="Promoter Cj0917c, primary TSS, sigma 70 promoter,
FT                   absent from Dugar et al, 2013"
FT                   /colour=12
FT   promoter        complement(855599..855649)
FT                   /locus_tag="Cj0918c"
FT                   /note="Promoter Cj0918c, primary TSS, sigma 70 promoter"
FT                   /colour=12
FT   promoter        856534..856584
FT                   /locus_tag="asRNA_Cj0920c"
FT                   /note="Promoter asRNA_Cj0920c, antisense TSS, sigma 70
FT                   promoter"
FT                   /colour=8
FT   promoter        complement(858665..858715)
FT                   /locus_tag="Cj0922c"
FT                   /note="Promoter Cj0922c, primary TSS, sigma 70 promoter"
FT                   /colour=12
FT   promoter        complement(860162..860212)
FT                   /locus_tag="Cj0924c"
FT                   /note="Promoter Cj0924c, primary TSS, sigma 70 promoter"
FT                   /colour=12
FT   promoter        860202..860252
FT                   /locus_tag="Cj0925"
FT                   /note="Promoter Cj0925, primary TSS, sigma 70 promoter"
FT                   /colour=12
FT   promoter        complement(872315..872365)
FT                   /locus_tag="Cj0935c"
FT                   /note="Promoter Cj0935c, primary TSS, sigma 70 promoter"
FT                   /colour=12
FT   promoter        872383..872433
FT                   /locus_tag="Cj0936"
FT                   /note="Promoter Cj0936, primary TSS, sigma 70 promoter"
FT                   /colour=12
FT   promoter        complement(876112..876162)
FT                   /locus_tag="Cj0938c_int"
FT                   /note="Promoter Cj0938c_int, internal TSS, sigma 70
FT                   promoter"
FT                   /colour=10
FT   promoter        complement(877621..877671)
FT                   /locus_tag="Cj0938c"
FT                   /note="Promoter Cj0938c, primary TSS, sigma 70 promoter,
FT                   absent from Dugar et al, 2013"
FT                   /colour=12
FT   promoter        878028..878078
FT                   /locus_tag="CjNC19"
FT                   /note="Promoter CjNC19, primary + antisense TSS, sigma 70
FT                   promoter, absent from Dugar et al, 2013"
FT                   /colour=12
FT   promoter        complement(878057..878107)
FT                   /locus_tag="Cj0939c"
FT                   /note="Promoter Cj0939c, primary TSS, sigma 70 promoter"
FT                   /colour=12
FT   promoter        complement(878783..878833)
FT                   /locus_tag="Cjt04"
FT                   /note="Promoter Cjt04, primary TSS, sigma 70 promoter"
FT                   /colour=12
FT   promoter        879157..879207
FT                   /locus_tag="asRNA_Cj0940c"
FT                   /note="Promoter asRNA_Cj0940c, antisense TSS, sigma 70
FT                   promoter"
FT                   /colour=8
FT   promoter        complement(883451..883501)
FT                   /locus_tag="Cj0942c"
FT                   /note="Promoter Cj0942c, primary TSS, sigma 70 promoter"
FT                   /colour=12
FT   promoter        complement(883867..883917)
FT                   /locus_tag="asRNA_Cj0943"
FT                   /note="Promoter asRNA_Cj0943, antisense TSS, sigma 70
FT                   promoter"
FT                   /colour=8
FT   promoter        883983..884033
FT                   /locus_tag="asRNA_Cj0944c"
FT                   /note="Promoter asRNA_Cj0944c, antisense TSS, sigma 70
FT                   promoter"
FT                   /colour=8
FT   promoter        complement(886130..886180)
FT                   /locus_tag="Cj0945c"
FT                   /note="Promoter Cj0945c, primary TSS, sigma 70 promoter"
FT                   /colour=12
FT   promoter        complement(890281..890331)
FT                   /locus_tag="Cj0949c"
FT                   /note="Promoter Cj0949c, primary TSS, sigma 70 promoter"
FT                   /colour=12
FT   promoter        complement(890825..890875)
FT                   /locus_tag="Cj0951c_int"
FT                   /note="Promoter Cj0951c_int, primary + internal TSS, sigma
FT                   70 promoter"
FT                   /colour=12
FT   promoter        complement(892406..892456)
FT                   /locus_tag="Cj0952c"
FT                   /note="Promoter Cj0952c, primary TSS, sigma 70 promoter"
FT                   /colour=12
FT   promoter        894062..894112
FT                   /locus_tag="asRNA_Cj0954c"
FT                   /note="Promoter asRNA_Cj0954c, antisense TSS, sigma 70
FT                   promoter"
FT                   /colour=8
FT   promoter        complement(894950..895000)
FT                   /locus_tag="Cj0955c_int"
FT                   /note="Promoter Cj0955c_int, primary + internal TSS, sigma
FT                   70 promoter"
FT                   /colour=12
FT   promoter        complement(901529..901579)
FT                   /locus_tag="Cj0961c"
FT                   /note="Promoter Cj0961c, primary TSS, sigma 70 promoter"
FT                   /colour=12
FT   promoter        901558..901608
FT                   /locus_tag="Cj0962"
FT                   /note="Promoter Cj0962, primary TSS, sigma 70 promoter"
FT                   /colour=12
FT   promoter        902432..902482
FT                   /locus_tag="Cj0963_int"
FT                   /note="Promoter Cj0963_int, primary + internal TSS, sigma
FT                   70 promoter"
FT                   /colour=12
FT   promoter        complement(903044..903094)
FT                   /locus_tag="asRNA_Cj0964_1"
FT                   /note="Promoter asRNA_Cj0964_1, antisense TSS, sigma 70
FT                   promoter"
FT                   /colour=8
FT   promoter        complement(903619..903669)
FT                   /locus_tag="asRNA_Cj0964_2"
FT                   /note="Promoter asRNA_Cj0964_2, antisense TSS, sigma 70
FT                   promoter, absent from Dugar et al, 2013"
FT                   /colour=8
FT   promoter        complement(904302..904352)
FT                   /locus_tag="Cj0965c"
FT                   /note="Promoter Cj0965c, primary TSS, sigma 70 promoter"
FT                   /colour=12
FT   promoter        904590..904640
FT                   /locus_tag="Cj0967_int"
FT                   /note="Promoter Cj0967_int, internal TSS, sigma 70
FT                   promoter"
FT                   /colour=10
FT   promoter        complement(904604..904654)
FT                   /locus_tag="asRNA_Cj0967_1"
FT                   /note="Promoter asRNA_Cj0967_1, antisense TSS, sigma 70
FT                   promoter"
FT                   /colour=8
FT   promoter        complement(906620..906670)
FT                   /locus_tag="asRNA_Cj0967_2"
FT                   /note="Promoter asRNA_Cj0967_2, antisense TSS, sigma 70
FT                   promoter, absent from Dugar et al, 2013"
FT                   /colour=8
FT   promoter        910650..910700
FT                   /locus_tag="Cj0976"
FT                   /note="Promoter Cj0976, primary TSS, sigma 70 promoter"
FT                   /colour=12
FT   promoter        911584..911634
FT                   /locus_tag="Cj0977"
FT                   /note="Promoter Cj0977, primary TSS, sigma 28 promoter"
FT                   /colour=12
FT   promoter        complement(912620..912670)
FT                   /locus_tag="Cj0979c_int"
FT                   /note="Promoter Cj0979c_int, primary + internal TSS, sigma
FT                   70 promoter"
FT                   /colour=12
FT   promoter        912963..913013
FT                   /locus_tag="Cj0980"
FT                   /note="Promoter Cj0980, primary TSS, sigma 70 promoter"
FT                   /colour=12
FT   promoter        complement(912998..913048)
FT                   /locus_tag="Cj0979c"
FT                   /note="Promoter Cj0979c, primary TSS, sigma 70 promoter"
FT                   /colour=12
FT   promoter        complement(916464..916514)
FT                   /locus_tag="Cj0982c"
FT                   /note="Promoter Cj0982c, primary TSS, sigma 70 promoter"
FT                   /colour=12
FT   promoter        complement(918106..918156)
FT                   /locus_tag="asRNA_Cj0984"
FT                   /note="Promoter asRNA_Cj0984, antisense TSS, sigma 70
FT                   promoter"
FT                   /colour=8
FT   promoter        complement(919874..919924)
FT                   /locus_tag="Cj0987c_int"
FT                   /note="Promoter Cj0987c_int, primary + internal TSS, sigma
FT                   70 promoter"
FT                   /colour=12
FT   promoter        complement(920976..921026)
FT                   /locus_tag="Cj0987c"
FT                   /note="Promoter Cj0987c, primary TSS, sigma 70 promoter"
FT                   /colour=12
FT   promoter        921064..921114
FT                   /locus_tag="Cj0989"
FT                   /note="Promoter Cj0989, primary TSS, sigma 70 promoter"
FT                   /colour=12
FT   promoter        922444..922494
FT                   /locus_tag="asRNA_Cj0991c"
FT                   /note="Promoter asRNA_Cj0991c, antisense TSS, sigma 70
FT                   promoter"
FT                   /colour=8
FT   promoter        927134..927184
FT                   /locus_tag="Cj0996"
FT                   /note="Promoter Cj0996, primary TSS, sigma 70 promoter"
FT                   /colour=12
FT   promoter        complement(928956..929006)
FT                   /locus_tag="Cj0998c"
FT                   /note="Promoter Cj0998c, primary TSS, sigma 70 promoter"
FT                   /colour=12
FT   promoter        complement(931009..931059)
FT                   /locus_tag="asRNA_Cj1000"
FT                   /note="Promoter asRNA_Cj1000, antisense TSS, sigma 28
FT                   promoter, absent from Dugar et al, 2013, weak signal"
FT                   /colour=8
FT   promoter        931084..931134
FT                   /locus_tag="Cj1001_1"
FT                   /note="Promoter Cj1001_1, secondary TSS, sigma 28
FT                   promoter"
FT                   /colour=7
FT   promoter        931115..931165
FT                   /locus_tag="Cj1001_2"
FT                   /note="Promoter Cj1001_2, primary TSS, sigma 70 promoter,
FT                   absent from Dugar et al, 2013"
FT                   /colour=12
FT   promoter        936179..936229
FT                   /locus_tag="asRNA_Cj1005c"
FT                   /note="Promoter asRNA_Cj1005c, antisense TSS, sigma 70
FT                   promoter"
FT                   /colour=8
FT   promoter        complement(937825..937875)
FT                   /locus_tag="Cj1007c_int"
FT                   /note="Promoter Cj1007c_int, primary + internal TSS, sigma
FT                   70 promoter, absent from Dugar et al, 2013"
FT                   /colour=12
FT   promoter        939524..939574
FT                   /locus_tag="asRNA_Cj1008c"
FT                   /note="Promoter asRNA_Cj1008c, antisense TSS, sigma 70
FT                   promoter"
FT                   /colour=8
FT   promoter        complement(940131..940181)
FT                   /locus_tag="Cj1008c"
FT                   /note="Promoter Cj1008c, primary TSS, sigma 70 promoter,
FT                   absent from Dugar et al, 2013"
FT                   /colour=12
FT   promoter        940383..940433
FT                   /locus_tag="asRNA_Cj1009c"
FT                   /note="Promoter asRNA_Cj1009c, antisense TSS, sigma 70
FT                   promoter, absent from Dugar et al, 2013, weak signal"
FT                   /colour=8
FT   promoter        941489..941539
FT                   /locus_tag="Cj1010"
FT                   /note="Promoter Cj1010, primary + antisense TSS, sigma 70
FT                   promoter"
FT                   /colour=12
FT   promoter        complement(941577..941627)
FT                   /locus_tag="Cj1009c"
FT                   /note="Promoter Cj1009c, primary TSS, sigma 70 promoter"
FT                   /colour=12
FT   promoter        complement(942312..942362)
FT                   /locus_tag="asRNA_Cj1010"
FT                   /note="Promoter asRNA_Cj1010, antisense TSS, sigma 28
FT                   promoter"
FT                   /colour=8
FT   promoter        943477..943527
FT                   /locus_tag="Cjp21"
FT                   /note="Promoter Cjp21, primary TSS, sigma 70 promoter"
FT                   /colour=12
FT   promoter        944673..944723
FT                   /locus_tag="asRNA_Cj1013c"
FT                   /note="Promoter asRNA_Cj1013c, antisense TSS, sigma 70
FT                   promoter"
FT                   /colour=8
FT   promoter        complement(946204..946254)
FT                   /locus_tag="Cj1013c_int"
FT                   /note="Promoter Cj1013c_int, internal TSS, sigma 70
FT                   promoter"
FT                   /colour=10
FT   promoter        948611..948661
FT                   /locus_tag="asRNA_Cj1015c"
FT                   /note="Promoter asRNA_Cj1015c, antisense TSS, sigma 70
FT                   promoter"
FT                   /colour=8
FT   promoter        complement(954087..954137)
FT                   /locus_tag="Cj1022c_int"
FT                   /note="Promoter Cj1022c_int, primary + internal TSS, sigma
FT                   70 promoter"
FT                   /colour=12
FT   promoter        complement(956591..956641)
FT                   /locus_tag="Cj1024c"
FT                   /note="Promoter Cj1024c, primary TSS, sigma 70 promoter"
FT                   /colour=12
FT   promoter        956602..956652
FT                   /locus_tag="asRNA_Cj1025c"
FT                   /note="Promoter asRNA_Cj1025c, antisense TSS, sigma 70
FT                   promoter"
FT                   /colour=8
FT   promoter        complement(957593..957643)
FT                   /locus_tag="Cj1026c"
FT                   /note="Promoter Cj1026c, primary TSS, sigma 54 promoter"
FT                   /colour=12
FT   promoter        complement(958008..958058)
FT                   /locus_tag="Cj1027c_int"
FT                   /note="Promoter Cj1027c_int, secondary + internal TSS,
FT                   sigma 70 promoter"
FT                   /colour=7
FT   promoter        complement(960245..960295)
FT                   /locus_tag="Cj1027c"
FT                   /note="Promoter Cj1027c, primary TSS, sigma 70 promoter"
FT                   /colour=12
FT   promoter        complement(961158..961208)
FT                   /locus_tag="Cj1029c_int"
FT                   /note="Promoter Cj1029c_int, primary + internal TSS, sigma
FT                   70 promoter"
FT                   /colour=12
FT   promoter        complement(961500..961550)
FT                   /locus_tag="Cj1029c"
FT                   /note="Promoter Cj1029c, primary TSS, sigma 70 promoter"
FT                   /colour=12
FT   promoter        961937..961987
FT                   /locus_tag="asRNA_Cj1030c"
FT                   /note="Promoter asRNA_Cj1030c, antisense TSS, sigma 70
FT                   promoter"
FT                   /colour=8
FT   promoter        complement(963418..963468)
FT                   /locus_tag="Cj1030c"
FT                   /note="Promoter Cj1030c, primary TSS, sigma 70 promoter"
FT                   /colour=12
FT   promoter        963429..963479
FT                   /locus_tag="Cj1031"
FT                   /note="Promoter Cj1031, primary TSS, sigma 70 promoter"
FT                   /colour=12
FT   promoter        968501..968551
FT                   /locus_tag="asRNA_Cj1034c"
FT                   /note="Promoter asRNA_Cj1034c, antisense TSS, sigma 70
FT                   promoter"
FT                   /colour=8
FT   promoter        complement(969400..969450)
FT                   /locus_tag="Cj1035c_int"
FT                   /note="Promoter Cj1035c_int, primary + internal TSS, sigma
FT                   28 promoter"
FT                   /colour=12
FT   promoter        complement(971788..971838)
FT                   /locus_tag="Cj1037c"
FT                   /note="Promoter Cj1037c, primary TSS, sigma 70 promoter"
FT                   /colour=12
FT   promoter        971808..971858
FT                   /locus_tag="Cj1038"
FT                   /note="Promoter Cj1038, primary TSS, sigma 70 promoter"
FT                   /colour=12
FT   promoter        972771..972821
FT                   /locus_tag="Cj1038_int"
FT                   /note="Promoter Cj1038_int, primary + internal TSS, sigma
FT                   70 promoter, absent from Dugar et al, 2013"
FT                   /colour=12
FT   promoter        complement(975248..975298)
FT                   /locus_tag="Cj1041c_int"
FT                   /note="Promoter Cj1041c_int, primary + internal TSS, sigma
FT                   70 promoter"
FT                   /colour=12
FT   promoter        981248..981298
FT                   /locus_tag="asRNA_Cj1048c"
FT                   /note="Promoter asRNA_Cj1048c, antisense TSS, sigma 70
FT                   promoter, absent from Dugar et al, 2013"
FT                   /colour=8
FT   promoter        complement(982319..982369)
FT                   /locus_tag="Cj1050c_int"
FT                   /note="Promoter Cj1050c_int, primary + internal TSS, sigma
FT                   70 promoter"
FT                   /colour=12
FT   promoter        complement(982968..983018)
FT                   /locus_tag="Cj1050c"
FT                   /note="Promoter Cj1050c, primary TSS, sigma 70 promoter"
FT                   /colour=12
FT   promoter        complement(990880..990930)
FT                   /locus_tag="Cj1054c"
FT                   /note="Promoter Cj1054c, primary TSS, sigma 70 promoter"
FT                   /colour=12
FT   promoter        complement(991680..991730)
FT                   /locus_tag="Cj1055c_int"
FT                   /note="Promoter Cj1055c_int, internal TSS, sigma 70
FT                   promoter, absent from Dugar et al, 2013"
FT                   /colour=10
FT   promoter        complement(999554..999604)
FT                   /locus_tag="Cj1061c"
FT                   /note="Promoter Cj1061c, primary TSS, sigma 70 promoter,
FT                   absent from Dugar et al, 2013"
FT                   /colour=12
FT   promoter        complement(999871..999921)
FT                   /locus_tag="asRNA_Cj1062"
FT                   /note="Promoter asRNA_Cj1062, antisense TSS, sigma 70
FT                   promoter, absent from Dugar et al, 2013"
FT                   /colour=8
FT   promoter        1001140..1001190
FT                   /locus_tag="Cj1064"
FT                   /note="Promoter Cj1064, primary TSS, sigma 70 promoter"
FT                   /colour=12
FT   promoter        1002482..1002532
FT                   /locus_tag="Cj1067_1"
FT                   /note="Promoter Cj1067_1, secondary TSS, sigma 70
FT                   promoter"
FT                   /colour=7
FT   promoter        1002495..1002545
FT                   /locus_tag="Cj1067_2"
FT                   /note="Promoter Cj1067_2, primary TSS, sigma 70 promoter"
FT                   /colour=12
FT   promoter        1005042..1005092
FT                   /locus_tag="Cj1070"
FT                   /note="Promoter Cj1070, primary TSS, sigma 70 promoter"
FT                   /colour=12
FT   promoter        complement(1006747..1006797)
FT                   /locus_tag="Cj1073c_1_int"
FT                   /note="Promoter Cj1073c_1_int, internal TSS, sigma 70
FT                   promoter"
FT                   /colour=10
FT   promoter        complement(1008208..1008258)
FT                   /locus_tag="Cj1073c_2_int"
FT                   /note="Promoter Cj1073c_2_int, internal TSS, sigma 70
FT                   promoter, absent from Dugar et al, 2013"
FT                   /colour=10
FT   promoter        complement(1009488..1009538)
FT                   /locus_tag="Cj1074c_1"
FT                   /note="Promoter Cj1074c_1, primary TSS, sigma 70 promoter"
FT                   /colour=12
FT   promoter        complement(1009520..1009570)
FT                   /locus_tag="Cj1074c_2"
FT                   /note="Promoter Cj1074c_2, secondary TSS, sigma 70
FT                   promoter"
FT                   /colour=7
FT   promoter        1009549..1009599
FT                   /locus_tag="Cj1075"
FT                   /note="Promoter Cj1075, primary TSS, sigma 70 promoter,
FT                   absent from Dugar et al, 2013"
FT                   /colour=12
FT   promoter        1010275..1010325
FT                   /locus_tag="Cj1076_int"
FT                   /note="Promoter Cj1076_int, primary + internal TSS, sigma
FT                   70 promoter"
FT                   /colour=12
FT   promoter        complement(1010309..1010359)
FT                   /locus_tag="asRNA_Cj1076"
FT                   /note="Promoter asRNA_Cj1076, antisense TSS, sigma 70
FT                   promoter"
FT                   /colour=8
FT   promoter        complement(1017402..1017452)
FT                   /locus_tag="Cj1085c_int"
FT                   /note="Promoter Cj1085c_int, internal TSS, sigma 70
FT                   promoter"
FT                   /colour=10
FT   promoter        complement(1019963..1020013)
FT                   /locus_tag="Cj1088c_1_int"
FT                   /note="Promoter Cj1088c_1_int, primary + internal TSS,
FT                   sigma 70 promoter"
FT                   /colour=12
FT   promoter        complement(1020891..1020941)
FT                   /locus_tag="Cj1088c_2_int"
FT                   /note="Promoter Cj1088c_2_int, internal TSS, sigma 70
FT                   promoter"
FT                   /colour=10
FT   promoter        complement(1028108..1028158)
FT                   /locus_tag="Cj1094c"
FT                   /note="Promoter Cj1094c, primary + antisense TSS, sigma 70
FT                   promoter"
FT                   /colour=12
FT   promoter        1029384..1029434
FT                   /locus_tag="CjNC14"
FT                   /note="Promoter CjNC14, primary TSS, sigma 70 promoter,
FT                   absent from Dugar et al, 2013, weak signal"
FT                   /colour=12
FT   promoter        complement(1030836..1030886)
FT                   /locus_tag="Cj1096c"
FT                   /note="Promoter Cj1096c, primary TSS, sigma 70 promoter"
FT                   /colour=12
FT   promoter        1030871..1030921
FT                   /locus_tag="Cj1097"
FT                   /note="Promoter Cj1097, primary TSS, sigma 70 promoter"
FT                   /colour=12
FT   promoter        complement(1034284..1034334)
FT                   /locus_tag="asRNA_Cj1099"
FT                   /note="Promoter asRNA_Cj1099, antisense TSS, sigma 70
FT                   promoter"
FT                   /colour=8
FT   promoter        1037218..1037268
FT                   /locus_tag="Cj1101_int"
FT                   /note="Promoter Cj1101_int, primary + internal TSS, sigma
FT                   70 promoter"
FT                   /colour=12
FT   promoter        1037884..1037934
FT                   /locus_tag="Cj1102_1_int"
FT                   /note="Promoter Cj1102_1_int, secondary + internal TSS,
FT                   sigma 70 promoter"
FT                   /colour=7
FT   promoter        complement(1038042..1038092)
FT                   /locus_tag="asRNA_Cj1102"
FT                   /note="Promoter asRNA_Cj1102, antisense TSS, sigma 70
FT                   promoter"
FT                   /colour=8
FT   promoter        1038045..1038095
FT                   /locus_tag="Cj1102_2_int"
FT                   /note="Promoter Cj1102_2_int, primary + internal TSS,
FT                   sigma 70 promoter, absent from Dugar et al, 2013"
FT                   /colour=12
FT   promoter        1038987..1039037
FT                   /locus_tag="Cj1104_int"
FT                   /note="Promoter Cj1104_int, primary + internal TSS, sigma
FT                   70 promoter"
FT                   /colour=12
FT   promoter        complement(1039410..1039460)
FT                   /locus_tag="asRNA_Cj1105"
FT                   /note="Promoter asRNA_Cj1105, antisense TSS, sigma 70
FT                   promoter"
FT                   /colour=8
FT   promoter        complement(1039837..1039887)
FT                   /locus_tag="asRNA_Cj1106"
FT                   /note="Promoter asRNA_Cj1106, antisense TSS, sigma 70
FT                   promoter"
FT                   /colour=8
FT   promoter        1041353..1041403
FT                   /locus_tag="Cj1108_int"
FT                   /note="Promoter Cj1108_int, internal TSS, sigma 70
FT                   promoter, absent from Dugar et al, 2013"
FT                   /colour=10
FT   promoter        complement(1044540..1044590)
FT                   /locus_tag="Cj1110c"
FT                   /note="Promoter Cj1110c, primary TSS, sigma 70 promoter,
FT                   absent from Dugar et al, 2013"
FT                   /colour=12
FT   promoter        complement(1045615..1045665)
FT                   /locus_tag="Cj1112c"
FT                   /note="Promoter Cj1112c, primary TSS, sigma 70 promoter"
FT                   /colour=12
FT   promoter        1046638..1046688
FT                   /locus_tag="asRNA_Cj1114c"
FT                   /note="Promoter asRNA_Cj1114c, antisense TSS, sigma 70
FT                   promoter"
FT                   /colour=8
FT   promoter        complement(1047260..1047310)
FT                   /locus_tag="Cj1115c_int"
FT                   /note="Promoter Cj1115c_int, primary + internal TSS, sigma
FT                   70 promoter"
FT                   /colour=12
FT   promoter        complement(1049887..1049937)
FT                   /locus_tag="Cj1117c_1_int"
FT                   /note="Promoter Cj1117c_1_int, primary + internal TSS,
FT                   sigma 70 promoter"
FT                   /colour=12
FT   promoter        complement(1050104..1050154)
FT                   /locus_tag="Cj1117c_2_int"
FT                   /note="Promoter Cj1117c_2_int, secondary + internal TSS,
FT                   sigma 70 promoter, absent from Dugar et al, 2013"
FT                   /colour=7
FT   promoter        complement(1051049..1051099)
FT                   /locus_tag="Cj1118c"
FT                   /note="Promoter Cj1118c, primary TSS, sigma 70 promoter,
FT                   absent from Dugar et al, 2013"
FT                   /colour=12
FT   promoter        complement(1055001..1055051)
FT                   /locus_tag="Cj1121c"
FT                   /note="Promoter Cj1121c, primary TSS, sigma 70 promoter"
FT                   /colour=12
FT   promoter        complement(1055483..1055533)
FT                   /locus_tag="Cj1122c_int"
FT                   /note="Promoter Cj1122c_int, internal TSS, sigma 70
FT                   promoter"
FT                   /colour=10
FT   promoter        1056849..1056899
FT                   /locus_tag="asRNA_Cj1125c"
FT                   /note="Promoter asRNA_Cj1125c, antisense TSS, sigma 70
FT                   promoter"
FT                   /colour=8
FT   promoter        complement(1061262..1061312)
FT                   /locus_tag="Cj1128c_int"
FT                   /note="Promoter Cj1128c_int, primary + internal TSS, sigma
FT                   70 promoter"
FT                   /colour=12
FT   promoter        complement(1062501..1062551)
FT                   /locus_tag="Cj1129c_1_int"
FT                   /note="Promoter Cj1129c_1_int, primary + internal TSS,
FT                   sigma 70 promoter, absent from Dugar et al, 2013"
FT                   /colour=12
FT   promoter        complement(1062750..1062800)
FT                   /locus_tag="Cj1129c_2_int"
FT                   /note="Promoter Cj1129c_2_int, internal TSS, sigma 70
FT                   promoter, absent from Dugar et al, 2013"
FT                   /colour=10
FT   promoter        complement(1065910..1065960)
FT                   /locus_tag="Cj1131c"
FT                   /note="Promoter Cj1131c, primary TSS, sigma 70 promoter"
FT                   /colour=12
FT   promoter        1066723..1066773
FT                   /locus_tag="Cj1133"
FT                   /note="Promoter Cj1133, primary TSS, sigma 70 promoter"
FT                   /colour=12
FT   promoter        complement(1066758..1066808)
FT                   /locus_tag="Cj1132c"
FT                   /note="Promoter Cj1132c, primary TSS, sigma 70 promoter,
FT                   absent from Dugar et al, 2013"
FT                   /colour=12
FT   promoter        1066994..1067044
FT                   /locus_tag="Cj1133_int"
FT                   /note="Promoter Cj1133_int, internal TSS, sigma 70
FT                   promoter"
FT                   /colour=10
FT   promoter        complement(1069169..1069219)
FT                   /locus_tag="asRNA_Cj1135"
FT                   /note="Promoter asRNA_Cj1135, antisense TSS, sigma 70
FT                   promoter"
FT                   /colour=8
FT   promoter        1070543..1070593
FT                   /locus_tag="Cj1136_1_int"
FT                   /note="Promoter Cj1136_1_int, internal TSS, sigma 70
FT                   promoter, absent from Dugar et al, 2013"
FT                   /colour=10
FT   promoter        1071287..1071337
FT                   /locus_tag="Cj1136_2_int"
FT                   /note="Promoter Cj1136_2_int, internal TSS, sigma 70
FT                   promoter"
FT                   /colour=10
FT   promoter        1071366..1071416
FT                   /locus_tag="asRNA_Cj1137c_1"
FT                   /note="Promoter asRNA_Cj1137c_1, internal + antisense TSS,
FT                   sigma 70 promoter, absent from Dugar et al, 2013"
FT                   /colour=8
FT   promoter        1072003..1072053
FT                   /locus_tag="asRNA_Cj1137c_2"
FT                   /note="Promoter asRNA_Cj1137c_2, antisense TSS, sigma 70
FT                   promoter"
FT                   /colour=8
FT   promoter        1072387..1072437
FT                   /locus_tag="Cj1138"
FT                   /note="Promoter Cj1138, primary TSS, sigma 70 promoter,
FT                   absent from Dugar et al, 2013, weak signal"
FT                   /colour=12
FT   promoter        complement(1073130..1073180)
FT                   /locus_tag="asRNA_Cj1138_1"
FT                   /note="Promoter asRNA_Cj1138_1, antisense TSS, sigma 70
FT                   promoter, absent from Dugar et al, 2013"
FT                   /colour=8
FT   promoter        complement(1073624..1073674)
FT                   /locus_tag="asRNA_Cj1138_2"
FT                   /note="Promoter asRNA_Cj1138_2, antisense TSS, sigma 70
FT                   promoter"
FT                   /colour=8
FT   promoter        1074516..1074566
FT                   /locus_tag="Cj1140"
FT                   /note="Promoter Cj1140, primary TSS, sigma 70 promoter"
FT                   /colour=12
FT   promoter        1074844..1074894
FT                   /locus_tag="Cj1140_int"
FT                   /note="Promoter Cj1140_int, internal TSS, sigma 70
FT                   promoter"
FT                   /colour=10
FT   promoter        complement(1078620..1078670)
FT                   /locus_tag="asRNA_Cj1143"
FT                   /note="Promoter asRNA_Cj1143, antisense TSS, sigma 70
FT                   promoter"
FT                   /colour=8
FT   promoter        complement(1080162..1080212)
FT                   /locus_tag="Cj1146c_int"
FT                   /note="Promoter Cj1146c_int, primary + internal TSS, sigma
FT                   70 promoter"
FT                   /colour=12
FT   promoter        1080828..1080878
FT                   /locus_tag="Cj1148"
FT                   /note="Promoter Cj1148, primary TSS, sigma 70 promoter"
FT                   /colour=12
FT   promoter        complement(1080878..1080928)
FT                   /locus_tag="Cj1146c"
FT                   /note="Promoter Cj1146c, primary TSS, sigma 70 promoter"
FT                   /colour=12
FT   promoter        complement(1085255..1085305)
FT                   /locus_tag="Cj1152c"
FT                   /note="Promoter Cj1152c, primary TSS, sigma 70 promoter"
FT                   /colour=12
FT   promoter        1085299..1085349
FT                   /locus_tag="Cj1153"
FT                   /note="Promoter Cj1153, primary TSS, sigma 70 promoter"
FT                   /colour=12
FT   promoter        1088244..1088294
FT                   /locus_tag="Cj1156_1"
FT                   /note="Promoter Cj1156_1, secondary TSS, sigma 70
FT                   promoter"
FT                   /colour=7
FT   promoter        complement(1088284..1088334)
FT                   /locus_tag="Cj1155c"
FT                   /note="Promoter Cj1155c, primary TSS, sigma 70 promoter,
FT                   absent from Dugar et al, 2013"
FT                   /colour=12
FT   promoter        1088285..1088335
FT                   /locus_tag="Cj1156_2"
FT                   /note="Promoter Cj1156_2, primary TSS, sigma 70 promoter"
FT                   /colour=12
FT   promoter        complement(1090232..1090282)
FT                   /locus_tag="asRNA_Cj1157"
FT                   /note="Promoter asRNA_Cj1157, antisense TSS, sigma 70
FT                   promoter, absent from Dugar et al, 2013, weak signal"
FT                   /colour=8
FT   promoter        1090242..1090292
FT                   /locus_tag="Cj1157_int"
FT                   /note="Promoter Cj1157_int, internal TSS, sigma 70
FT                   promoter, absent from Dugar et al, 2013"
FT                   /colour=10
FT   promoter        1095038..1095088
FT                   /locus_tag="asRNA_Cj1164c"
FT                   /note="Promoter asRNA_Cj1164c, antisense TSS, sigma 70
FT                   promoter, TSS not in CDS"
FT                   /colour=8
FT   promoter        complement(1095393..1095443)
FT                   /locus_tag="Cj1164c"
FT                   /note="Promoter Cj1164c, primary TSS, sigma 70 promoter"
FT                   /colour=12
FT   promoter        complement(1096729..1096779)
FT                   /locus_tag="Cj1166c"
FT                   /note="Promoter Cj1166c, primary TSS, sigma 70 promoter,
FT                   absent from Dugar et al, 2013"
FT                   /colour=12
FT   promoter        complement(1098321..1098371)
FT                   /locus_tag="Cj1168c"
FT                   /note="Promoter Cj1168c, primary TSS, sigma 70 promoter"
FT                   /colour=12
FT   promoter        complement(1099010..1099060)
FT                   /locus_tag="Cj1170c_int"
FT                   /note="Promoter Cj1170c_int, primary + internal TSS, sigma
FT                   70 promoter, absent from Dugar et al, 2013"
FT                   /colour=12
FT   promoter        complement(1101422..1101472)
FT                   /locus_tag="Cj1172c"
FT                   /note="Promoter Cj1172c, primary TSS, sigma 70 promoter"
FT                   /colour=12
FT   promoter        1101427..1101477
FT                   /locus_tag="Cj1173"
FT                   /note="Promoter Cj1173, primary TSS, sigma 70 promoter"
FT                   /colour=12
FT   promoter        complement(1104199..1104249)
FT                   /locus_tag="Cj1177c_int"
FT                   /note="Promoter Cj1177c_int, primary + internal TSS, sigma
FT                   70 promoter"
FT                   /colour=12
FT   promoter        complement(1106283..1106333)
FT                   /locus_tag="Cj1178c"
FT                   /note="Promoter Cj1178c, primary TSS, sigma 70 promoter"
FT                   /colour=12
FT   promoter        complement(1109667..1109717)
FT                   /locus_tag="Cj1182c"
FT                   /note="Promoter Cj1182c, primary TSS, sigma 70 promoter"
FT                   /colour=12
FT   promoter        complement(1113898..1113948)
FT                   /locus_tag="Cj1186c"
FT                   /note="Promoter Cj1186c, primary TSS, sigma 70 promoter"
FT                   /colour=12
FT   promoter        complement(1115470..1115520)
FT                   /locus_tag="Cj1188c_int"
FT                   /note="Promoter Cj1188c_int, primary + internal TSS, sigma
FT                   70 promoter"
FT                   /colour=12
FT   promoter        complement(1117133..1117183)
FT                   /locus_tag="Cj1188c"
FT                   /note="Promoter Cj1188c, primary TSS, sigma 70 promoter"
FT                   /colour=12
FT   promoter        complement(1119165..1119215)
FT                   /locus_tag="Cj1190c"
FT                   /note="Promoter Cj1190c, primary TSS, sigma 70 promoter"
FT                   /colour=12
FT   promoter        complement(1119736..1119786)
FT                   /locus_tag="Cj1191c"
FT                   /note="Promoter Cj1191c, primary TSS, sigma 70 promoter"
FT                   /colour=12
FT   promoter        1119869..1119919
FT                   /locus_tag="Cj1192"
FT                   /note="Promoter Cj1192, primary TSS, sigma 70 promoter"
FT                   /colour=12
FT   promoter        complement(1122118..1122168)
FT                   /locus_tag="Cj1193c_int"
FT                   /note="Promoter Cj1193c_int, internal TSS, sigma 70
FT                   promoter, absent from Dugar et al, 2013"
FT                   /colour=10
FT   promoter        complement(1122177..1122227)
FT                   /locus_tag="Cj1193c"
FT                   /note="Promoter Cj1193c, primary TSS, sigma 70 promoter"
FT                   /colour=12
FT   promoter        1123282..1123332
FT                   /locus_tag="Cj1194_1_int"
FT                   /note="Promoter Cj1194_1_int, internal TSS, sigma 70
FT                   promoter"
FT                   /colour=10
FT   promoter        1123652..1123702
FT                   /locus_tag="Cj1194_2_int"
FT                   /note="Promoter Cj1194_2_int, internal TSS, sigma 70
FT                   promoter"
FT                   /colour=10
FT   promoter        complement(1124056..1124106)
FT                   /locus_tag="Cj1195c_int"
FT                   /note="Promoter Cj1195c_int, internal TSS, sigma 70
FT                   promoter, absent from Dugar et al, 2013"
FT                   /colour=10
FT   promoter        1124347..1124397
FT                   /locus_tag="asRNA_Cj1195c"
FT                   /note="Promoter asRNA_Cj1195c, antisense TSS, sigma 70
FT                   promoter"
FT                   /colour=8
FT   promoter        complement(1127345..1127395)
FT                   /locus_tag="Cj1197c"
FT                   /note="Promoter Cj1197c, primary TSS, sigma 70 promoter"
FT                   /colour=12
FT   promoter        1127363..1127413
FT                   /locus_tag="Cj1198"
FT                   /note="Promoter Cj1198, primary TSS, sigma 70 promoter"
FT                   /colour=12
FT   promoter        1127943..1127993
FT                   /locus_tag="CjNC15"
FT                   /note="Promoter CjNC15, primary TSS, sigma 70 promoter"
FT                   /colour=12
FT   promoter        complement(1128196..1128246)
FT                   /locus_tag="CjNC18"
FT                   /note="Promoter CjNC18, primary TSS, sigma 70 promoter,
FT                   absent from Dugar et al, 2013, weak signal"
FT                   /colour=12
FT   promoter        complement(1134067..1134117)
FT                   /locus_tag="Cj1204c"
FT                   /note="Promoter Cj1204c, primary TSS, sigma 70 promoter"
FT                   /colour=12
FT   promoter        1136871..1136921
FT                   /locus_tag="Cj1208"
FT                   /note="Promoter Cj1208, primary TSS, sigma 70 promoter"
FT                   /colour=12
FT   promoter        complement(1136906..1136956)
FT                   /locus_tag="Cj1207c"
FT                   /note="Promoter Cj1207c, primary TSS, sigma 70 promoter"
FT                   /colour=12
FT   promoter        1137161..1137211
FT                   /locus_tag="Cj1208_int"
FT                   /note="Promoter Cj1208_int, primary + internal TSS, sigma
FT                   70 promoter"
FT                   /colour=12
FT   promoter        1143776..1143826
FT                   /locus_tag="Cj1215"
FT                   /note="Promoter Cj1215, primary TSS, sigma 70 promoter"
FT                   /colour=12
FT   promoter        complement(1143791..1143841)
FT                   /locus_tag="Cj1214c"
FT                   /note="Promoter Cj1214c, primary TSS, sigma 70 promoter"
FT                   /colour=12
FT   promoter        1149095..1149145
FT                   /locus_tag="Cj1220"
FT                   /note="Promoter Cj1220, primary TSS, sigma 70 promoter"
FT                   /colour=12
FT   promoter        complement(1149261..1149311)
FT                   /locus_tag="Cj1219c"
FT                   /note="Promoter Cj1219c, primary + antisense TSS, sigma 70
FT                   promoter"
FT                   /colour=12
FT   promoter        complement(1150070..1150120)
FT                   /locus_tag="asRNA_Cj1221"
FT                   /note="Promoter asRNA_Cj1221, antisense TSS, sigma 70
FT                   promoter, absent from Dugar et al, 2013, weak signal"
FT                   /colour=8
FT   promoter        complement(1153039..1153089)
FT                   /locus_tag="Cj1223c"
FT                   /note="Promoter Cj1223c, primary TSS, sigma 70 promoter"
FT                   /colour=12
FT   promoter        1153070..1153120
FT                   /locus_tag="Cj1224"
FT                   /note="Promoter Cj1224, primary TSS, sigma 70 promoter"
FT                   /colour=12
FT   promoter        complement(1154190..1154240)
FT                   /locus_tag="Cjp22"
FT                   /note="Promoter Cjp22, primary TSS, sigma 70 promoter"
FT                   /colour=12
FT   promoter        complement(1155287..1155337)
FT                   /locus_tag="Cj1226c_int"
FT                   /note="Promoter Cj1226c_int, internal TSS, sigma 70
FT                   promoter, absent from Dugar et al, 2013, weak signal"
FT                   /colour=10
FT   promoter        complement(1156207..1156257)
FT                   /locus_tag="Cj1227c"
FT                   /note="Promoter Cj1227c, primary TSS, sigma 70 promoter"
FT                   /colour=12
FT   promoter        complement(1157731..1157781)
FT                   /locus_tag="Cj1228c"
FT                   /note="Promoter Cj1228c, primary TSS, sigma 70 promoter"
FT                   /colour=12
FT   promoter        1157790..1157840
FT                   /locus_tag="Cj1229"
FT                   /note="Promoter Cj1229, primary TSS, sigma 70 promoter"
FT                   /colour=12
FT   promoter        1159539..1159589
FT                   /locus_tag="Cj1231_int"
FT                   /note="Promoter Cj1231_int, internal TSS, sigma 28
FT                   promoter"
FT                   /colour=10
FT   promoter        1161735..1161785
FT                   /locus_tag="Cj1234"
FT                   /note="Promoter Cj1234, primary TSS, sigma 70 promoter"
FT                   /colour=12
FT   promoter        complement(1166558..1166608)
FT                   /locus_tag="Cj1237c"
FT                   /note="Promoter Cj1237c, primary TSS, sigma 70 promoter"
FT                   /colour=12
FT   promoter        1170343..1170393
FT                   /locus_tag="Cj1242"
FT                   /note="Promoter Cj1242, primary TSS, sigma 54 promoter"
FT                   /colour=12
FT   promoter        1170855..1170905
FT                   /locus_tag="Cj1243"
FT                   /note="Promoter Cj1243, primary TSS, sigma 70 promoter"
FT                   /colour=12
FT   promoter        complement(1174264..1174314)
FT                   /locus_tag="Cj1246c_int"
FT                   /note="Promoter Cj1246c_int, primary + internal TSS, sigma
FT                   70 promoter"
FT                   /colour=12
FT   promoter        1176058..1176108
FT                   /locus_tag="asRNA_Cj1247c"
FT                   /note="Promoter asRNA_Cj1247c, antisense TSS, sigma 70
FT                   promoter"
FT                   /colour=8
FT   promoter        complement(1176327..1176377)
FT                   /locus_tag="Cj1247c"
FT                   /note="Promoter Cj1247c, primary TSS, sigma 70 promoter"
FT                   /colour=12
FT   promoter        1178016..1178066
FT                   /locus_tag="Cj1249"
FT                   /note="Promoter Cj1249, primary TSS, sigma 70 promoter"
FT                   /colour=12
FT   promoter        1179537..1179587
FT                   /locus_tag="6S_RNA"
FT                   /note="Promoter 6S_RNA, primary TSS, sigma 70 promoter"
FT                   /colour=12
FT   promoter        1186586..1186636
FT                   /locus_tag="asRNA_Cj1256c"
FT                   /note="Promoter asRNA_Cj1256c, antisense TSS, sigma 70
FT                   promoter, absent from Dugar et al, 2013"
FT                   /colour=8
FT   promoter        complement(1187697..1187747)
FT                   /locus_tag="Cj1257c_int"
FT                   /note="Promoter Cj1257c_int, internal TSS, sigma 70
FT                   promoter"
FT                   /colour=10
FT   promoter        1188334..1188384
FT                   /locus_tag="Cj1258"
FT                   /note="Promoter Cj1258, primary TSS, sigma 70 promoter"
FT                   /colour=12
FT   promoter        complement(1188360..1188410)
FT                   /locus_tag="Cj1257c"
FT                   /note="Promoter Cj1257c, primary TSS, sigma 70 promoter"
FT                   /colour=12
FT   promoter        1188875..1188925
FT                   /locus_tag="CjNC3"
FT                   /note="Promoter CjNC3, primary TSS, sigma 70 promoter"
FT                   /colour=12
FT   promoter        1189040..1189090
FT                   /locus_tag="Cj1259"
FT                   /note="Promoter Cj1259, primary TSS, sigma 70 promoter"
FT                   /colour=12
FT   promoter        1191708..1191758
FT                   /locus_tag="Cj1261"
FT                   /note="Promoter Cj1261, primary TSS, sigma 70 promoter"
FT                   /colour=12
FT   promoter        complement(1193280..1193330)
FT                   /locus_tag="asRNA_Cj1262"
FT                   /note="Promoter asRNA_Cj1262, antisense TSS, sigma 70
FT                   promoter"
FT                   /colour=8
FT   promoter        complement(1198385..1198435)
FT                   /locus_tag="Cj1267c"
FT                   /note="Promoter Cj1267c, primary TSS, sigma 70 promoter"
FT                   /colour=12
FT   promoter        complement(1203822..1203872)
FT                   /locus_tag="Cj1271c_int"
FT                   /note="Promoter Cj1271c_int, primary + internal TSS, sigma
FT                   70 promoter"
FT                   /colour=12
FT   promoter        1204597..1204647
FT                   /locus_tag="asRNA_Cj1272c"
FT                   /note="Promoter asRNA_Cj1272c, antisense TSS, sigma 70
FT                   promoter"
FT                   /colour=8
FT   promoter        complement(1204767..1204817)
FT                   /locus_tag="Cj1272c_int"
FT                   /note="Promoter Cj1272c_int, primary + internal TSS, sigma
FT                   70 promoter, absent from Dugar et al, 2013"
FT                   /colour=12
FT   promoter        complement(1207747..1207797)
FT                   /locus_tag="Cj1274c"
FT                   /note="Promoter Cj1274c, primary TSS, sigma 70 promoter"
FT                   /colour=12
FT   promoter        complement(1209842..1209892)
FT                   /locus_tag="Cj1277c_int"
FT                   /note="Promoter Cj1277c_int, primary + internal TSS, sigma
FT                   70 promoter, absent from Dugar et al, 2013"
FT                   /colour=12
FT   promoter        complement(1210458..1210508)
FT                   /locus_tag="Cj1277c"
FT                   /note="Promoter Cj1277c, primary TSS, sigma 70 promoter"
FT                   /colour=12
FT   promoter        complement(1213280..1213330)
FT                   /locus_tag="Cj1280c_int"
FT                   /note="Promoter Cj1280c_int, primary + internal TSS, sigma
FT                   70 promoter"
FT                   /colour=12
FT   promoter        1213827..1213877
FT                   /locus_tag="Cj1282"
FT                   /note="Promoter Cj1282, primary TSS, sigma 70 promoter"
FT                   /colour=12
FT   promoter        complement(1213863..1213913)
FT                   /locus_tag="Cj1281c_int"
FT                   /note="Promoter Cj1281c_int, primary + internal TSS, sigma
FT                   70 promoter"
FT                   /colour=12
FT   promoter        1214989..1215039
FT                   /locus_tag="Cjp23"
FT                   /note="Promoter Cjp23, primary TSS, sigma 70 promoter"
FT                   /colour=12
FT   promoter        complement(1215338..1215388)
FT                   /locus_tag="Cjp24"
FT                   /note="Promoter Cjp24, primary TSS, sigma 70 promoter"
FT                   /colour=12
FT   promoter        1215379..1215429
FT                   /locus_tag="Cj1283"
FT                   /note="Promoter Cj1283, primary TSS, sigma 70 promoter"
FT                   /colour=12
FT   promoter        complement(1219958..1220008)
FT                   /locus_tag="Cj1287c_int"
FT                   /note="Promoter Cj1287c_int, internal TSS, sigma 70
FT                   promoter, absent from Dugar et al, 2013"
FT                   /colour=10
FT   promoter        complement(1220223..1220273)
FT                   /locus_tag="Cj1288c_int"
FT                   /note="Promoter Cj1288c_int, primary + internal TSS, sigma
FT                   70 promoter"
FT                   /colour=12
FT   promoter        1221375..1221425
FT                   /locus_tag="Cj1289"
FT                   /note="Promoter Cj1289, primary TSS, sigma 70 promoter"
FT                   /colour=12
FT   promoter        complement(1224122..1224172)
FT                   /locus_tag="Cj1291c"
FT                   /note="Promoter Cj1291c, primary TSS, sigma 70 promoter"
FT                   /colour=12
FT   promoter        1224772..1224822
FT                   /locus_tag="Cj1293"
FT                   /note="Promoter Cj1293, primary TSS, sigma 54 promoter"
FT                   /colour=12
FT   promoter        complement(1228112..1228162)
FT                   /locus_tag="asRNA_Cj1295"
FT                   /note="Promoter asRNA_Cj1295, antisense TSS, sigma 70
FT                   promoter"
FT                   /colour=8
FT   promoter        complement(1229739..1229789)
FT                   /locus_tag="asRNA_Cj1298"
FT                   /note="Promoter asRNA_Cj1298, antisense TSS, sigma 70
FT                   promoter"
FT                   /colour=8
FT   promoter        1229836..1229886
FT                   /locus_tag="Cj1298_int"
FT                   /note="Promoter Cj1298_int, primary + internal TSS, sigma
FT                   70 promoter"
FT                   /colour=12
FT   promoter        complement(1234522..1234572)
FT                   /locus_tag="Cj1305c_int"
FT                   /note="Promoter Cj1305c_int, internal TSS, sigma 70
FT                   promoter"
FT                   /colour=10
FT   promoter        1234781..1234831
FT                   /locus_tag="asRNA_Cj1305c"
FT                   /note="Promoter asRNA_Cj1305c, antisense TSS, sigma 70
FT                   promoter"
FT                   /colour=8
FT   promoter        complement(1236771..1236821)
FT                   /locus_tag="Cj1306c"
FT                   /note="Promoter Cj1306c, primary TSS, sigma 70 promoter"
FT                   /colour=12
FT   promoter        complement(1237905..1237955)
FT                   /locus_tag="asRNA_Cj1307"
FT                   /note="Promoter asRNA_Cj1307, antisense TSS, sigma 70
FT                   promoter"
FT                   /colour=8
FT   promoter        complement(1239980..1240030)
FT                   /locus_tag="Cj1309c"
FT                   /note="Promoter Cj1309c, primary TSS, sigma 70 promoter,
FT                   absent from Dugar et al, 2013"
FT                   /colour=12
FT   promoter        1240897..1240947
FT                   /locus_tag="Cj1311"
FT                   /note="Promoter Cj1311, primary TSS, sigma 70 promoter"
FT                   /colour=12
FT   promoter        complement(1240910..1240960)
FT                   /locus_tag="Cj1310c"
FT                   /note="Promoter Cj1310c, primary TSS, sigma 70 promoter"
FT                   /colour=12
FT   promoter        complement(1245413..1245463)
FT                   /locus_tag="Cj1316c_1"
FT                   /note="Promoter Cj1316c_1, primary TSS, sigma 28 promoter"
FT                   /colour=12
FT   promoter        complement(1245435..1245485)
FT                   /locus_tag="Cj1316c_2"
FT                   /note="Promoter Cj1316c_2, secondary TSS, sigma 70
FT                   promoter"
FT                   /colour=7
FT   promoter        1245562..1245612
FT                   /locus_tag="Cj1317"
FT                   /note="Promoter Cj1317, primary TSS, sigma 70 promoter"
FT                   /colour=12
FT   promoter        complement(1247509..1247559)
FT                   /locus_tag="asRNA_Cj1318_1"
FT                   /note="Promoter asRNA_Cj1318_1, antisense TSS, sigma 70
FT                   promoter"
FT                   /colour=8
FT   promoter        complement(1248252..1248302)
FT                   /locus_tag="asRNA_Cj1318_2"
FT                   /note="Promoter asRNA_Cj1318_2, antisense TSS, sigma 70
FT                   promoter, absent from Dugar et al, 2013"
FT                   /colour=8
FT   promoter        1248384..1248434
FT                   /locus_tag="Cj1318_int"
FT                   /note="Promoter Cj1318_int, primary + internal TSS, sigma
FT                   70 promoter"
FT                   /colour=12
FT   promoter        complement(1249096..1249146)
FT                   /locus_tag="asRNA_Cj1319"
FT                   /note="Promoter asRNA_Cj1319, antisense TSS, sigma 70
FT                   promoter"
FT                   /colour=8
FT   promoter        complement(1250712..1250762)
FT                   /locus_tag="asRNA_Cj1320"
FT                   /note="Promoter asRNA_Cj1320, antisense TSS, sigma 70
FT                   promoter"
FT                   /colour=8
FT   promoter        1252201..1252251
FT                   /locus_tag="Cj1324"
FT                   /note="Promoter Cj1324, primary TSS, sigma 70 promoter"
FT                   /colour=12
FT   promoter        1256211..1256261
FT                   /locus_tag="Cj1328_int"
FT                   /note="Promoter Cj1328_int, primary + internal TSS, sigma
FT                   70 promoter"
FT                   /colour=12
FT   promoter        1257987..1258037
FT                   /locus_tag="Cj1330_int"
FT                   /note="Promoter Cj1330_int, primary + internal TSS, sigma
FT                   28 promoter"
FT                   /colour=12
FT   promoter        complement(1261147..1261197)
FT                   /locus_tag="asRNA_Cj1333"
FT                   /note="Promoter asRNA_Cj1333, antisense TSS, sigma 70
FT                   promoter, absent from Dugar et al, 2013"
FT                   /colour=8
FT   promoter        complement(1261975..1262025)
FT                   /locus_tag="asRNA_Cj1334"
FT                   /note="Promoter asRNA_Cj1334, antisense TSS, sigma 70
FT                   promoter"
FT                   /colour=8
FT   promoter        1262290..1262340
FT                   /locus_tag="Cj1334_int"
FT                   /note="Promoter Cj1334_int, internal TSS, sigma 70
FT                   promoter"
FT                   /colour=10
FT   promoter        complement(1269112..1269162)
FT                   /locus_tag="Cj1338c"
FT                   /note="Promoter Cj1338c, primary TSS, sigma 54 promoter"
FT                   /colour=12
FT   promoter        complement(1270994..1271044)
FT                   /locus_tag="Cj1339c"
FT                   /note="Promoter Cj1339c, primary TSS, sigma 28 promoter"
FT                   /colour=12
FT   promoter        complement(1279265..1279315)
FT                   /locus_tag="Cj1346c_int"
FT                   /note="Promoter Cj1346c_int, primary + internal TSS, sigma
FT                   70 promoter"
FT                   /colour=12
FT   promoter        complement(1281130..1281180)
FT                   /locus_tag="Cj1349c_int"
FT                   /note="Promoter Cj1349c_int, primary + internal TSS, sigma
FT                   70 promoter"
FT                   /colour=12
FT   promoter        1282298..1282348
FT                   /locus_tag="Cj1350"
FT                   /note="Promoter Cj1350, primary TSS, sigma 70 promoter,
FT                   absent from Dugar et al, 2013"
FT                   /colour=12
FT   promoter        complement(1282299..1282349)
FT                   /locus_tag="Cj1349c"
FT                   /note="Promoter Cj1349c, primary TSS, sigma 70 promoter"
FT                   /colour=12
FT   promoter        complement(1285863..1285913)
FT                   /locus_tag="asRNA_Cj1353"
FT                   /note="Promoter asRNA_Cj1353, antisense TSS, sigma 70
FT                   promoter"
FT                   /colour=8
FT   promoter        complement(1286962..1287012)
FT                   /locus_tag="asRNA_Cj1355"
FT                   /note="Promoter asRNA_Cj1355, antisense TSS, sigma 70
FT                   promoter"
FT                   /colour=8
FT   promoter        complement(1287837..1287887)
FT                   /locus_tag="Cjp25"
FT                   /note="Promoter Cjp25, primary TSS, sigma 70 promoter"
FT                   /colour=12
FT   promoter        complement(1288472..1288522)
FT                   /locus_tag="Cj1356c"
FT                   /note="Promoter Cj1356c, primary TSS, sigma 70 promoter,
FT                   absent from Dugar et al, 2013"
FT                   /colour=12
FT   promoter        complement(1290996..1291046)
FT                   /locus_tag="Cj1358c"
FT                   /note="Promoter Cj1358c, primary TSS, sigma 70 promoter"
FT                   /colour=12
FT   promoter        complement(1292128..1292178)
FT                   /locus_tag="asRNA_Cj1359"
FT                   /note="Promoter asRNA_Cj1359, antisense TSS, sigma 70
FT                   promoter"
FT                   /colour=8
FT   promoter        1292446..1292496
FT                   /locus_tag="Cj1359_int"
FT                   /note="Promoter Cj1359_int, internal TSS, sigma 70
FT                   promoter"
FT                   /colour=10
FT   promoter        1294081..1294131
FT                   /locus_tag="Cj1362"
FT                   /note="Promoter Cj1362, primary TSS, sigma 70 promoter"
FT                   /colour=12
FT   promoter        complement(1294094..1294144)
FT                   /locus_tag="Cj1361c_1"
FT                   /note="Promoter Cj1361c_1, primary TSS, sigma 70 promoter"
FT                   /colour=12
FT   promoter        complement(1294105..1294155)
FT                   /locus_tag="Cj1361c_2"
FT                   /note="Promoter Cj1361c_2, secondary TSS, sigma 70
FT                   promoter, absent from Dugar et al, 2013"
FT                   /colour=7
FT   promoter        complement(1297660..1297710)
FT                   /locus_tag="Cj1364c"
FT                   /note="Promoter Cj1364c, primary TSS, sigma 70 promoter,
FT                   absent from Dugar et al, 2013"
FT                   /colour=12
FT   promoter        1299396..1299446
FT                   /locus_tag="asRNA_Cj1365c_1"
FT                   /note="Promoter asRNA_Cj1365c_1, antisense TSS, sigma 70
FT                   promoter"
FT                   /colour=8
FT   promoter        1300132..1300182
FT                   /locus_tag="asRNA_Cj1365c_2"
FT                   /note="Promoter asRNA_Cj1365c_2, antisense TSS, sigma 70
FT                   promoter, absent from Dugar et al, 2013"
FT                   /colour=8
FT   promoter        complement(1302839..1302889)
FT                   /locus_tag="Cj1367c_1_int"
FT                   /note="Promoter Cj1367c_1_int, primary + internal TSS,
FT                   sigma 70 promoter"
FT                   /colour=12
FT   promoter        complement(1302977..1303027)
FT                   /locus_tag="Cj1367c_2_int"
FT                   /note="Promoter Cj1367c_2_int, secondary + internal TSS,
FT                   sigma 70 promoter, absent from Dugar et al, 2013"
FT                   /colour=7
FT   promoter        complement(1305000..1305050)
FT                   /locus_tag="Cj1367c"
FT                   /note="Promoter Cj1367c, primary TSS, sigma 70 promoter"
FT                   /colour=12
FT   promoter        1305032..1305082
FT                   /locus_tag="Cj1368"
FT                   /note="Promoter Cj1368, primary TSS, sigma 70 promoter"
FT                   /colour=12
FT   promoter        1305698..1305748
FT                   /locus_tag="Cj1368_int"
FT                   /note="Promoter Cj1368_int, primary + internal TSS, sigma
FT                   70 promoter, absent from Dugar et al, 2013"
FT                   /colour=12
FT   promoter        1312472..1312522
FT                   /locus_tag="Cj1375"
FT                   /note="Promoter Cj1375, primary TSS, sigma 70 promoter"
FT                   /colour=12
FT   promoter        1316317..1316367
FT                   /locus_tag="Cj1378"
FT                   /note="Promoter Cj1378, primary TSS, sigma 70 promoter"
FT                   /colour=12
FT   promoter        complement(1316342..1316392)
FT                   /locus_tag="Cj1377c"
FT                   /note="Promoter Cj1377c, primary TSS, sigma 70 promoter"
FT                   /colour=12
FT   promoter        complement(1319051..1319101)
FT                   /locus_tag="asRNA_Cj1379"
FT                   /note="Promoter asRNA_Cj1379, antisense TSS, sigma 70
FT                   promoter"
FT                   /colour=8
FT   promoter        1319484..1319534
FT                   /locus_tag="Cj1380"
FT                   /note="Promoter Cj1380, primary TSS, sigma 70 promoter"
FT                   /colour=12
FT   promoter        complement(1321379..1321429)
FT                   /locus_tag="Cj1383c_int"
FT                   /note="Promoter Cj1383c_int, primary + internal TSS, sigma
FT                   70 promoter"
FT                   /colour=12
FT   promoter        complement(1323006..1323056)
FT                   /locus_tag="asRNA_Cj1385"
FT                   /note="Promoter asRNA_Cj1385, antisense TSS, sigma 70
FT                   promoter"
FT                   /colour=8
FT   promoter        complement(1325165..1325215)
FT                   /locus_tag="Cj1387c"
FT                   /note="Promoter Cj1387c, primary TSS, sigma 70 promoter"
FT                   /colour=12
FT   promoter        1325222..1325272
FT                   /locus_tag="Cj1388"
FT                   /note="Promoter Cj1388, primary TSS, sigma 70 promoter"
FT                   /colour=12
FT   promoter        complement(1330500..1330550)
FT                   /locus_tag="asRNA_Cj1395"
FT                   /note="Promoter asRNA_Cj1395, antisense TSS, sigma 70
FT                   promoter"
FT                   /colour=8
FT   promoter        1331019..1331069
FT                   /locus_tag="Cj1397"
FT                   /note="Promoter Cj1397, primary TSS, sigma 70 promoter"
FT                   /colour=12
FT   promoter        complement(1333164..1333214)
FT                   /locus_tag="Cj1399c_int"
FT                   /note="Promoter Cj1399c_int, internal TSS, sigma 70
FT                   promoter"
FT                   /colour=10
FT   promoter        complement(1336076..1336126)
FT                   /locus_tag="Cj1401c_int"
FT                   /note="Promoter Cj1401c_int, internal TSS, sigma 70
FT                   promoter, absent from Dugar et al, 2013"
FT                   /colour=10
FT   promoter        1338334..1338384
FT                   /locus_tag="Cj1404"
FT                   /note="Promoter Cj1404, primary TSS, sigma 70 promoter"
FT                   /colour=12
FT   promoter        complement(1338370..1338420)
FT                   /locus_tag="Cj1403c"
FT                   /note="Promoter Cj1403c, primary TSS, sigma 70 promoter"
FT                   /colour=12
FT   promoter        complement(1340607..1340657)
FT                   /locus_tag="Cj1407c_int"
FT                   /note="Promoter Cj1407c_int, internal TSS, sigma 70
FT                   promoter, absent from Dugar et al, 2013"
FT                   /colour=10
FT   promoter        1341172..1341222
FT                   /locus_tag="Cj1408"
FT                   /note="Promoter Cj1408, primary TSS, sigma 70 promoter"
FT                   /colour=12
FT   promoter        complement(1341208..1341258)
FT                   /locus_tag="Cj1407c"
FT                   /note="Promoter Cj1407c, primary TSS, sigma 70 promoter"
FT                   /colour=12
FT   promoter        complement(1344160..1344210)
FT                   /locus_tag="Cj1412c_int"
FT                   /note="Promoter Cj1412c_int, primary + internal TSS, sigma
FT                   70 promoter"
FT                   /colour=12
FT   promoter        1344935..1344985
FT                   /locus_tag="asRNA_Cj1412c"
FT                   /note="Promoter asRNA_Cj1412c, antisense TSS, sigma 70
FT                   promoter"
FT                   /colour=8
FT   promoter        complement(1345047..1345097)
FT                   /locus_tag="Cj1412c"
FT                   /note="Promoter Cj1412c, primary TSS, sigma 70 promoter"
FT                   /colour=12
FT   promoter        complement(1346018..1346068)
FT                   /locus_tag="Cj1413c_int"
FT                   /note="Promoter Cj1413c_int, internal TSS, sigma 70
FT                   promoter"
FT                   /colour=10
FT   promoter        complement(1346391..1346441)
FT                   /locus_tag="Cj1414c_int"
FT                   /note="Promoter Cj1414c_int, primary + internal TSS, sigma
FT                   70 promoter"
FT                   /colour=12
FT   promoter        complement(1349316..1349366)
FT                   /locus_tag="Cj1416c_int"
FT                   /note="Promoter Cj1416c_int, internal TSS, sigma 70
FT                   promoter, absent from Dugar et al, 2013"
FT                   /colour=10
FT   promoter        complement(1349684..1349734)
FT                   /locus_tag="Cj1417c_int"
FT                   /note="Promoter Cj1417c_int, primary + internal TSS, sigma
FT                   70 promoter"
FT                   /colour=12
FT   promoter        complement(1354172..1354222)
FT                   /locus_tag="Cj1420c"
FT                   /note="Promoter Cj1420c, primary TSS, sigma 70 promoter"
FT                   /colour=12
FT   promoter        complement(1354947..1354997)
FT                   /locus_tag="Cj1421c_int"
FT                   /note="Promoter Cj1421c_int, internal TSS, sigma 70
FT                   promoter"
FT                   /colour=10
FT   promoter        complement(1356089..1356139)
FT                   /locus_tag="Cj1421c"
FT                   /note="Promoter Cj1421c, primary TSS, sigma 70 promoter"
FT                   /colour=12
FT   promoter        complement(1358329..1358379)
FT                   /locus_tag="Cj1423c_int"
FT                   /note="Promoter Cj1423c_int, primary + internal TSS, sigma
FT                   70 promoter"
FT                   /colour=12
FT   promoter        1358511..1358561
FT                   /locus_tag="asRNA_Cj1423c"
FT                   /note="Promoter asRNA_Cj1423c, antisense TSS, sigma 70
FT                   promoter, absent from Dugar et al, 2013, weak signal"
FT                   /colour=8
FT   promoter        complement(1360723..1360773)
FT                   /locus_tag="Cj1426c_int"
FT                   /note="Promoter Cj1426c_int, primary + internal TSS, sigma
FT                   70 promoter, absent from Dugar et al, 2013"
FT                   /colour=12
FT   promoter        complement(1363281..1363331)
FT                   /locus_tag="Cj1429c_int"
FT                   /note="Promoter Cj1429c_int, primary + internal TSS, sigma
FT                   70 promoter"
FT                   /colour=12
FT   promoter        complement(1366470..1366520)
FT                   /locus_tag="Cj1432c_1_int"
FT                   /note="Promoter Cj1432c_1_int, primary + internal TSS,
FT                   sigma 70 promoter, absent from Dugar et al, 2013, weak
FT                   signal"
FT                   /colour=12
FT   promoter        complement(1367156..1367206)
FT                   /locus_tag="Cj1432c_2_int"
FT                   /note="Promoter Cj1432c_2_int, internal TSS, sigma 70
FT                   promoter, absent from Dugar et al, 2013"
FT                   /colour=10
FT   promoter        complement(1367534..1367584)
FT                   /locus_tag="Cj1432c_3_int"
FT                   /note="Promoter Cj1432c_3_int, internal TSS, sigma 28
FT                   promoter"
FT                   /colour=10
FT   promoter        1368604..1368654
FT                   /locus_tag="asRNA_Cj1432c_1"
FT                   /note="Promoter asRNA_Cj1432c_1, antisense TSS, sigma 70
FT                   promoter"
FT                   /colour=8
FT   promoter        1369050..1369100
FT                   /locus_tag="asRNA_Cj1432c_2"
FT                   /note="Promoter asRNA_Cj1432c_2, antisense TSS, sigma 70
FT                   promoter"
FT                   /colour=8
FT   promoter        complement(1369252..1369302)
FT                   /locus_tag="Cj1432c_4_int"
FT                   /note="Promoter Cj1432c_4_int, internal TSS, sigma 70
FT                   promoter, absent from Dugar et al, 2013"
FT                   /colour=10
FT   promoter        complement(1369427..1369477)
FT                   /locus_tag="Cj1432c_5_int"
FT                   /note="Promoter Cj1432c_5_int, internal TSS, sigma 70
FT                   promoter, absent from Dugar et al, 2013"
FT                   /colour=10
FT   promoter        complement(1370659..1370709)
FT                   /locus_tag="Cj1433c"
FT                   /note="Promoter Cj1433c, primary TSS, sigma 70 promoter"
FT                   /colour=12
FT   promoter        1371880..1371930
FT                   /locus_tag="asRNA_Cj1434c"
FT                   /note="Promoter asRNA_Cj1434c, antisense TSS, sigma 70
FT                   promoter"
FT                   /colour=8
FT   promoter        complement(1374799..1374849)
FT                   /locus_tag="Cj1437c_int"
FT                   /note="Promoter Cj1437c_int, internal TSS, sigma 70
FT                   promoter"
FT                   /colour=10
FT   promoter        complement(1377675..1377725)
FT                   /locus_tag="Cj1439c_int"
FT                   /note="Promoter Cj1439c_int, primary + internal TSS, sigma
FT                   70 promoter, absent from Dugar et al, 2013"
FT                   /colour=12
FT   promoter        complement(1378465..1378515)
FT                   /locus_tag="Cj1439c"
FT                   /note="Promoter Cj1439c, primary TSS, sigma 70 promoter"
FT                   /colour=12
FT   promoter        1378499..1378549
FT                   /locus_tag="asRNA_Cj1440c"
FT                   /note="Promoter asRNA_Cj1440c, antisense TSS, sigma 70
FT                   promoter, absent from Dugar et al, 2013"
FT                   /colour=8
FT   promoter        1379863..1379913
FT                   /locus_tag="asRNA_Cj1441c"
FT                   /note="Promoter asRNA_Cj1441c, antisense TSS, sigma 70
FT                   promoter"
FT                   /colour=8
FT   promoter        complement(1379890..1379940)
FT                   /locus_tag="Cj1441c_1_int"
FT                   /note="Promoter Cj1441c_1_int, primary + internal TSS,
FT                   sigma 70 promoter"
FT                   /colour=12
FT   promoter        complement(1380200..1380250)
FT                   /locus_tag="Cj1441c_2_int"
FT                   /note="Promoter Cj1441c_2_int, secondary + internal TSS,
FT                   sigma 70 promoter"
FT                   /colour=7
FT   promoter        complement(1383704..1383754)
FT                   /locus_tag="Cj1444c_int"
FT                   /note="Promoter Cj1444c_int, primary + internal TSS, sigma
FT                   70 promoter, absent from Dugar et al, 2013"
FT                   /colour=12
FT   promoter        complement(1386337..1386387)
FT                   /locus_tag="Cj1446c_int"
FT                   /note="Promoter Cj1446c_int, primary + internal TSS, sigma
FT                   70 promoter"
FT                   /colour=12
FT   promoter        1386344..1386394
FT                   /locus_tag="asRNA_Cj1447c"
FT                   /note="Promoter asRNA_Cj1447c, antisense TSS, sigma 70
FT                   promoter, absent from Dugar et al, 2013"
FT                   /colour=8
FT   promoter        1387057..1387107
FT                   /locus_tag="asRNA_Cj1448c"
FT                   /note="Promoter asRNA_Cj1448c, antisense TSS, sigma 70
FT                   promoter"
FT                   /colour=8
FT   promoter        complement(1387734..1387784)
FT                   /locus_tag="Cj1448c"
FT                   /note="Promoter Cj1448c, primary TSS, sigma 70 promoter"
FT                   /colour=12
FT   promoter        1388185..1388235
FT                   /locus_tag="Cj1450"
FT                   /note="Promoter Cj1450, primary TSS, sigma 28 promoter"
FT                   /colour=12
FT   promoter        complement(1388187..1388237)
FT                   /locus_tag="Cj1449c"
FT                   /note="Promoter Cj1449c, primary TSS, sigma 70 promoter"
FT                   /colour=12
FT   promoter        1388786..1388836
FT                   /locus_tag="Cj1451"
FT                   /note="Promoter Cj1451, primary TSS, sigma 70 promoter,
FT                   absent from Dugar et al, 2013"
FT                   /colour=12
FT   promoter        1392511..1392561
FT                   /locus_tag="Cj1455"
FT                   /note="Promoter Cj1455, primary TSS, sigma 70 promoter"
FT                   /colour=12
FT   promoter        complement(1392570..1392620)
FT                   /locus_tag="Cj1454c"
FT                   /note="Promoter Cj1454c, primary TSS, sigma 70 promoter"
FT                   /colour=12
FT   promoter        complement(1394193..1394243)
FT                   /locus_tag="Cj1456c"
FT                   /note="Promoter Cj1456c, primary TSS, sigma 70 promoter"
FT                   /colour=12
FT   promoter        complement(1396196..1396246)
FT                   /locus_tag="Cj1458c"
FT                   /note="Promoter Cj1458c, primary TSS, sigma 70 promoter"
FT                   /colour=12
FT   promoter        1396213..1396263
FT                   /locus_tag="Cj1459"
FT                   /note="Promoter Cj1459, primary TSS, sigma 70 promoter"
FT                   /colour=12
FT   promoter        complement(1398097..1398147)
FT                   /locus_tag="asRNA_Cj1461"
FT                   /note="Promoter asRNA_Cj1461, antisense TSS, sigma 70
FT                   promoter, absent from Dugar et al, 2013, weak signal"
FT                   /colour=8
FT   promoter        1398394..1398444
FT                   /locus_tag="Cj1462"
FT                   /note="Promoter Cj1462, primary TSS, sigma 54 promoter"
FT                   /colour=12
FT   promoter        complement(1398676..1398726)
FT                   /locus_tag="asRNA_Cj1462"
FT                   /note="Promoter asRNA_Cj1462, antisense TSS, sigma 70
FT                   promoter"
FT                   /colour=8
FT   promoter        1399836..1399886
FT                   /locus_tag="Cj1464"
FT                   /note="Promoter Cj1464, primary TSS, sigma 28 promoter,
FT                   absent from Dugar et al, 2013"
FT                   /colour=12
FT   promoter        1400501..1400551
FT                   /locus_tag="Cj1465_int"
FT                   /note="Promoter Cj1465_int, primary + internal TSS, sigma
FT                   54 promoter, absent from Dugar et al, 2013"
FT                   /colour=12
FT   promoter        1403035..1403085
FT                   /locus_tag="Cj1467_int"
FT                   /note="Promoter Cj1467_int, primary + internal TSS, sigma
FT                   70 promoter"
FT                   /colour=12
FT   promoter        complement(1413218..1413268)
FT                   /locus_tag="Cj1476c"
FT                   /note="Promoter Cj1476c, primary TSS, sigma 70 promoter"
FT                   /colour=12
FT   promoter        complement(1414126..1414176)
FT                   /locus_tag="Cj1478c_int"
FT                   /note="Promoter Cj1478c_int, primary + internal TSS, sigma
FT                   70 promoter"
FT                   /colour=12
FT   promoter        complement(1414914..1414964)
FT                   /locus_tag="Cj1478c"
FT                   /note="Promoter Cj1478c, primary TSS, sigma 70 promoter"
FT                   /colour=12
FT   promoter        complement(1415842..1415892)
FT                   /locus_tag="Cj1480c"
FT                   /note="Promoter Cj1480c, primary TSS, sigma 70 promoter"
FT                   /colour=12
FT   promoter        complement(1425751..1425801)
FT                   /locus_tag="Cj1490c"
FT                   /note="Promoter Cj1490c, primary TSS, sigma 70 promoter"
FT                   /colour=12
FT   promoter        complement(1426690..1426740)
FT                   /locus_tag="Cj1492c_1_int"
FT                   /note="Promoter Cj1492c_1_int, primary + internal TSS,
FT                   sigma 70 promoter"
FT                   /colour=12
FT   promoter        complement(1427209..1427259)
FT                   /locus_tag="Cj1492c_2_int"
FT                   /note="Promoter Cj1492c_2_int, internal TSS, sigma 70
FT                   promoter"
FT                   /colour=10
FT   promoter        complement(1428221..1428271)
FT                   /locus_tag="Cj1493c_int"
FT                   /note="Promoter Cj1493c_int, primary + internal TSS, sigma
FT                   70 promoter"
FT                   /colour=12
FT   promoter        complement(1430088..1430138)
FT                   /locus_tag="Cj1495c"
FT                   /note="Promoter Cj1495c, primary TSS, sigma 70 promoter"
FT                   /colour=12
FT   promoter        complement(1432470..1432520)
FT                   /locus_tag="Cjp26"
FT                   /note="Promoter Cjp26, primary TSS, sigma 70 promoter"
FT                   /colour=12
FT   promoter        1432511..1432561
FT                   /locus_tag="Cj1500"
FT                   /note="Promoter Cj1500, primary TSS, sigma 70 promoter"
FT                   /colour=12
FT   promoter        1434385..1434435
FT                   /locus_tag="asRNA_Cj1502c"
FT                   /note="Promoter asRNA_Cj1502c, antisense TSS, sigma 70
FT                   promoter"
FT                   /colour=8
FT   promoter        1437311..1437361
FT                   /locus_tag="asRNA_Cj1503c"
FT                   /note="Promoter asRNA_Cj1503c, antisense TSS, sigma 70
FT                   promoter"
FT                   /colour=8
FT   promoter        complement(1439066..1439116)
FT                   /locus_tag="Cj1503c"
FT                   /note="Promoter Cj1503c, primary TSS, sigma 70 promoter,
FT                   absent from Dugar et al, 2013"
FT                   /colour=12
FT   promoter        complement(1439590..1439640)
FT                   /locus_tag="Cj1504c_int"
FT                   /note="Promoter Cj1504c_int, internal TSS, sigma 70
FT                   promoter"
FT                   /colour=10
FT   promoter        complement(1440795..1440845)
FT                   /locus_tag="Cj1505c"
FT                   /note="Promoter Cj1505c, primary TSS, sigma 70 promoter,
FT                   absent from Dugar et al, 2013"
FT                   /colour=12
FT   promoter        complement(1443012..1443062)
FT                   /locus_tag="Cj1506c"
FT                   /note="Promoter Cj1506c, primary TSS, sigma 70 promoter"
FT                   /colour=12
FT   promoter        complement(1444629..1444679)
FT                   /locus_tag="Cj1508c"
FT                   /note="Promoter Cj1508c, primary TSS, sigma 70 promoter"
FT                   /colour=12
FT   promoter        1446945..1446995
FT                   /locus_tag="asRNA_Cj1511c_1"
FT                   /note="Promoter asRNA_Cj1511c_1, antisense TSS, sigma 70
FT                   promoter, absent from Dugar et al, 2013"
FT                   /colour=8
FT   promoter        1448624..1448674
FT                   /locus_tag="asRNA_Cj1511c_2"
FT                   /note="Promoter asRNA_Cj1511c_2, antisense TSS, sigma 70
FT                   promoter"
FT                   /colour=8
FT   promoter        complement(1450118..1450168)
FT                   /locus_tag="Cj1514c"
FT                   /note="Promoter Cj1514c, primary TSS, sigma 70 promoter"
FT                   /colour=12
FT   promoter        complement(1451496..1451546)
FT                   /locus_tag="Cj1515c"
FT                   /note="Promoter Cj1515c, primary TSS, sigma 70 promoter"
FT                   /colour=12
FT   promoter        1451526..1451576
FT                   /locus_tag="Cj1516"
FT                   /note="Promoter Cj1516, primary TSS, sigma 70 promoter,
FT                   absent from Dugar et al, 2013"
FT                   /colour=12
FT   promoter        1455117..1455167
FT                   /locus_tag="CRISPR2"
FT                   /note="Promoter CRISPR2, primary TSS, sigma 70 promoter"
FT                   /colour=12
FT   promoter        1455182..1455232
FT                   /locus_tag="CRISPR3"
FT                   /note="Promoter CRISPR3, primary TSS, sigma 70 promoter"
FT                   /colour=12
FT   promoter        1455249..1455299
FT                   /locus_tag="CRISPR4"
FT                   /note="Promoter CRISPR4, primary TSS, sigma 70 promoter"
FT                   /colour=12
FT   promoter        1455315..1455365
FT                   /locus_tag="CRISPR5"
FT                   /note="Promoter CRISPR5, primary TSS, sigma 70 promoter"
FT                   /colour=12
FT   promoter        1455448..1455498
FT                   /locus_tag="CRISPR_downstream"
FT                   /note="Promoter CRISPR_downstream, primary TSS, sigma 70
FT                   promoter, absent from Dugar et al, 2013"
FT                   /colour=12
FT   promoter        complement(1459862..1459912)
FT                   /locus_tag="Cj1523c"
FT                   /note="Promoter Cj1523c, primary TSS, sigma 70 promoter"
FT                   /colour=12
FT   promoter        1459965..1460015
FT                   /locus_tag="Cj1528"
FT                   /note="Promoter Cj1528, primary TSS, sigma 70 promoter"
FT                   /colour=12
FT   promoter        complement(1460083..1460133)
FT                   /locus_tag="asRNA_Cj1528"
FT                   /note="Promoter asRNA_Cj1528, antisense TSS, sigma 70
FT                   promoter"
FT                   /colour=8
FT   promoter        complement(1462515..1462565)
FT                   /locus_tag="Cj1529c"
FT                   /note="Promoter Cj1529c, primary TSS, sigma 70 promoter"
FT                   /colour=12
FT   promoter        1463065..1463115
FT                   /locus_tag="Cj1530_int"
FT                   /note="Promoter Cj1530_int, primary + internal TSS, sigma
FT                   28 promoter, absent from Dugar et al, 2013"
FT                   /colour=12
FT   promoter        complement(1463407..1463457)
FT                   /locus_tag="asRNA_Cj1531"
FT                   /note="Promoter asRNA_Cj1531, antisense TSS, sigma 70
FT                   promoter, absent from Dugar et al, 2013"
FT                   /colour=8
FT   promoter        complement(1465662..1465712)
FT                   /locus_tag="Cj1533c"
FT                   /note="Promoter Cj1533c, primary TSS, sigma 70 promoter"
FT                   /colour=12
FT   promoter        complement(1466181..1466231)
FT                   /locus_tag="Cj1534c"
FT                   /note="Promoter Cj1534c, primary TSS, sigma 70 promoter,
FT                   absent from Dugar et al, 2013"
FT                   /colour=12
FT   promoter        complement(1467398..1467448)
FT                   /locus_tag="Cj1535c_int"
FT                   /note="Promoter Cj1535c_int, internal TSS, sigma 70
FT                   promoter, absent from Dugar et al, 2013"
FT                   /colour=10
FT   promoter        complement(1468524..1468574)
FT                   /locus_tag="Cj1537c_int"
FT                   /note="Promoter Cj1537c_int, primary + internal TSS, sigma
FT                   70 promoter, absent from Dugar et al, 2013, weak signal"
FT                   /colour=12
FT   promoter        complement(1470406..1470456)
FT                   /locus_tag="Cj1537c"
FT                   /note="Promoter Cj1537c, primary TSS, sigma 70 promoter"
FT                   /colour=12
FT   promoter        1472211..1472261
FT                   /locus_tag="Cj1540"
FT                   /note="Promoter Cj1540, primary TSS, sigma 70 promoter"
FT                   /colour=12
FT   promoter        complement(1472221..1472271)
FT                   /locus_tag="Cj1539c"
FT                   /note="Promoter Cj1539c, primary TSS, sigma 70 promoter"
FT                   /colour=12
FT   promoter        1473157..1473207
FT                   /locus_tag="Cj1541"
FT                   /note="Promoter Cj1541, primary TSS, sigma 70 promoter"
FT                   /colour=12
FT   promoter        1475680..1475730
FT                   /locus_tag="asRNA_Cj1544c"
FT                   /note="Promoter asRNA_Cj1544c, antisense TSS, sigma 70
FT                   promoter"
FT                   /colour=8
FT   promoter        1477188..1477238
FT                   /locus_tag="Cj1546"
FT                   /note="Promoter Cj1546, primary TSS, sigma 70 promoter"
FT                   /colour=12
FT   promoter        complement(1477223..1477273)
FT                   /locus_tag="Cj1545c"
FT                   /note="Promoter Cj1545c, primary TSS, sigma 70 promoter"
FT                   /colour=12
FT   promoter        complement(1480760..1480810)
FT                   /locus_tag="Cj1549c_int"
FT                   /note="Promoter Cj1549c_int, internal TSS, sigma 70
FT                   promoter, absent from Dugar et al, 2013"
FT                   /colour=10
FT   promoter        complement(1482755..1482805)
FT                   /locus_tag="Cj1550c_1_int"
FT                   /note="Promoter Cj1550c_1_int, primary + internal TSS,
FT                   sigma 70 promoter"
FT                   /colour=12
FT   promoter        complement(1483481..1483531)
FT                   /locus_tag="Cj1550c_2_int"
FT                   /note="Promoter Cj1550c_2_int, internal TSS, sigma 70
FT                   promoter, absent from Dugar et al, 2013"
FT                   /colour=10
FT   promoter        complement(1489032..1489082)
FT                   /locus_tag="Cj1555c_1_int"
FT                   /note="Promoter Cj1555c_1_int, internal TSS, sigma 70
FT                   promoter, absent from Dugar et al, 2013"
FT                   /colour=10
FT   promoter        complement(1489396..1489446)
FT                   /locus_tag="Cj1555c_2_int"
FT                   /note="Promoter Cj1555c_2_int, internal TSS, sigma 70
FT                   promoter"
FT                   /colour=10
FT   promoter        1490133..1490183
FT                   /locus_tag="Cj1558"
FT                   /note="Promoter Cj1558, primary TSS, sigma 70 promoter"
FT                   /colour=12
FT   promoter        1491060..1491110
FT                   /locus_tag="Cj1560_int"
FT                   /note="Promoter Cj1560_int, primary + internal TSS, sigma
FT                   70 promoter"
FT                   /colour=12
FT   promoter        1491938..1491988
FT                   /locus_tag="Cj1564"
FT                   /note="Promoter Cj1564, primary TSS, sigma 70 promoter"
FT                   /colour=12
FT   promoter        complement(1492313..1492363)
FT                   /locus_tag="asRNA_Cj1564"
FT                   /note="Promoter asRNA_Cj1564, antisense TSS, sigma 70
FT                   promoter"
FT                   /colour=8
FT   promoter        1493885..1493935
FT                   /locus_tag="Cj1564_int"
FT                   /note="Promoter Cj1564_int, internal TSS, sigma 70
FT                   promoter, absent from Dugar et al, 2013"
FT                   /colour=10
FT   promoter        1495298..1495348
FT                   /locus_tag="asRNA_Cj1565c"
FT                   /note="Promoter asRNA_Cj1565c, antisense TSS, sigma 70
FT                   promoter"
FT                   /colour=8
FT   promoter        complement(1496400..1496450)
FT                   /locus_tag="Cj1565c"
FT                   /note="Promoter Cj1565c, primary TSS, sigma 70 promoter"
FT                   /colour=12
FT   promoter        1498059..1498109
FT                   /locus_tag="asRNA_Cj1567c"
FT                   /note="Promoter asRNA_Cj1567c, antisense TSS, sigma 70
FT                   promoter, absent from Dugar et al, 2013"
FT                   /colour=8
FT   promoter        complement(1507499..1507549)
FT                   /locus_tag="Cj1576c_int"
FT                   /note="Promoter Cj1576c_int, primary + internal TSS, sigma
FT                   70 promoter"
FT                   /colour=12
FT   promoter        complement(1509856..1509906)
FT                   /locus_tag="Cj1579c"
FT                   /note="Promoter Cj1579c, primary TSS, sigma 70 promoter"
FT                   /colour=12
FT   promoter        complement(1514560..1514610)
FT                   /locus_tag="Cj1584c"
FT                   /note="Promoter Cj1584c, primary TSS, sigma 70 promoter,
FT                   absent from Dugar et al, 2013"
FT                   /colour=12
FT   promoter        complement(1517436..1517486)
FT                   /locus_tag="Cj1585c"
FT                   /note="Promoter Cj1585c, primary TSS, sigma 70 promoter"
FT                   /colour=12
FT   promoter        1517494..1517544
FT                   /locus_tag="Cj1586"
FT                   /note="Promoter Cj1586, primary TSS, sigma 70 promoter"
FT                   /colour=12
FT   promoter        complement(1519661..1519711)
FT                   /locus_tag="Cj1587c"
FT                   /note="Promoter Cj1587c, primary TSS, sigma 70 promoter"
FT                   /colour=12
FT   promoter        complement(1521015..1521065)
FT                   /locus_tag="Cj1588c"
FT                   /note="Promoter Cj1588c, primary TSS, sigma 70 promoter"
FT                   /colour=12
FT   promoter        1521880..1521930
FT                   /locus_tag="Cj1590"
FT                   /note="Promoter Cj1590, primary TSS, sigma 70 promoter"
FT                   /colour=12
FT   promoter        1522165..1522215
FT                   /locus_tag="Cj1591"
FT                   /note="Promoter Cj1591, primary TSS, sigma 70 promoter"
FT                   /colour=12
FT   promoter        1524543..1524593
FT                   /locus_tag="Cj1595_1_int"
FT                   /note="Promoter Cj1595_1_int, secondary + internal TSS,
FT                   sigma 70 promoter, absent from Dugar et al, 2013"
FT                   /colour=7
FT   promoter        1524651..1524701
FT                   /locus_tag="Cj1595_2_int"
FT                   /note="Promoter Cj1595_2_int, primary + internal TSS,
FT                   sigma 70 promoter"
FT                   /colour=12
FT   promoter        1525363..1525413
FT                   /locus_tag="Cj1597"
FT                   /note="Promoter Cj1597, primary TSS, sigma 70 promoter"
FT                   /colour=12
FT   promoter        1530997..1531047
FT                   /locus_tag="Cj1603_int"
FT                   /note="Promoter Cj1603_int, internal TSS, sigma 70
FT                   promoter, absent from Dugar et al, 2013"
FT                   /colour=10
FT   promoter        complement(1534675..1534725)
FT                   /locus_tag="Cj1606c"
FT                   /note="Promoter Cj1606c, primary TSS, sigma 70 promoter"
FT                   /colour=12
FT   promoter        1534690..1534740
FT                   /locus_tag="Cj1607"
FT                   /note="Promoter Cj1607, primary TSS, sigma 70 promoter"
FT                   /colour=12
FT   promoter        complement(1536285..1536335)
FT                   /locus_tag="asRNA_Cj1608"
FT                   /note="Promoter asRNA_Cj1608, antisense TSS, sigma 70
FT                   promoter"
FT                   /colour=8
FT   promoter        1536620..1536670
FT                   /locus_tag="Cj1608_int"
FT                   /note="Promoter Cj1608_int, primary + internal TSS, sigma
FT                   70 promoter"
FT                   /colour=12
FT   promoter        1538418..1538468
FT                   /locus_tag="Cj1611"
FT                   /note="Promoter Cj1611, primary TSS, sigma 70 promoter"
FT                   /colour=12
FT   promoter        complement(1539827..1539877)
FT                   /locus_tag="asRNA_Cj1612"
FT                   /note="Promoter asRNA_Cj1612, antisense TSS, sigma 70
FT                   promoter"
FT                   /colour=8
FT   promoter        complement(1540393..1540443)
FT                   /locus_tag="Cj1613c_int"
FT                   /note="Promoter Cj1613c_int, internal TSS, sigma 70
FT                   promoter"
FT                   /colour=10
FT   promoter        complement(1540646..1540696)
FT                   /locus_tag="Cj1613c"
FT                   /note="Promoter Cj1613c, primary TSS, sigma 70 promoter"
FT                   /colour=12
FT   promoter        1543214..1543264
FT                   /locus_tag="Cj1615_int"
FT                   /note="Promoter Cj1615_int, internal TSS, sigma 70
FT                   promoter"
FT                   /colour=10
FT   promoter        complement(1543686..1543736)
FT                   /locus_tag="asRNA_Cj1615"
FT                   /note="Promoter asRNA_Cj1615, antisense TSS, sigma 70
FT                   promoter"
FT                   /colour=8
FT   promoter        complement(1545372..1545422)
FT                   /locus_tag="asRNA_Cj1617"
FT                   /note="Promoter asRNA_Cj1617, antisense TSS, sigma 70
FT                   promoter"
FT                   /colour=8
FT   promoter        complement(1546343..1546393)
FT                   /locus_tag="Cj1618c"
FT                   /note="Promoter Cj1618c, primary TSS, sigma 70 promoter"
FT                   /colour=12
FT   promoter        1548760..1548810
FT                   /locus_tag="Cj1621"
FT                   /note="Promoter Cj1621, primary TSS, sigma 70 promoter"
FT                   /colour=12
FT   promoter        complement(1548761..1548811)
FT                   /locus_tag="Cj1620c"
FT                   /note="Promoter Cj1620c, primary TSS, sigma 70 promoter"
FT                   /colour=12
FT   promoter        1549585..1549635
FT                   /locus_tag="Cjp27"
FT                   /note="Promoter Cjp27, primary TSS, sigma 70 promoter"
FT                   /colour=12
FT   promoter        1551132..1551182
FT                   /locus_tag="Cj1622_int"
FT                   /note="Promoter Cj1622_int, primary + internal TSS, sigma
FT                   70 promoter"
FT                   /colour=12
FT   promoter        complement(1554412..1554462)
FT                   /locus_tag="Cj1625c"
FT                   /note="Promoter Cj1625c, primary TSS, sigma 70 promoter"
FT                   /colour=12
FT   promoter        complement(1555083..1555133)
FT                   /locus_tag="Cj1626c"
FT                   /note="Promoter Cj1626c, primary TSS, sigma 70 promoter"
FT                   /colour=12
FT   promoter        complement(1555888..1555938)
FT                   /locus_tag="Cj1627c"
FT                   /note="Promoter Cj1627c, primary TSS, sigma 70 promoter"
FT                   /colour=12
FT   promoter        complement(1557269..1557319)
FT                   /locus_tag="asRNA_Cj1630"
FT                   /note="Promoter asRNA_Cj1630, antisense TSS, sigma 70
FT                   promoter"
FT                   /colour=8
FT   promoter        1558553..1558603
FT                   /locus_tag="Cj1633"
FT                   /note="Promoter Cj1633, primary TSS, sigma 70 promoter"
FT                   /colour=12
FT   promoter        complement(1558601..1558651)
FT                   /locus_tag="Cj1632c"
FT                   /note="Promoter Cj1632c, primary TSS, sigma 28 promoter"
FT                   /colour=12
FT   promoter        1559626..1559676
FT                   /locus_tag="CjNC4"
FT                   /note="Promoter CjNC4, primary TSS, sigma 28 promoter"
FT                   /colour=12
FT   promoter        1562893..1562943
FT                   /locus_tag="Cj1638"
FT                   /note="Promoter Cj1638, primary TSS, sigma 70 promoter"
FT                   /colour=12
FT   promoter        complement(1562929..1562979)
FT                   /locus_tag="Cj1637c"
FT                   /note="Promoter Cj1637c, primary TSS, sigma 70 promoter"
FT                   /colour=12
FT   promoter        complement(1564140..1564190)
FT                   /locus_tag="asRNA_Cj1638"
FT                   /note="Promoter asRNA_Cj1638, antisense TSS, sigma 70
FT                   promoter"
FT                   /colour=8
FT   promoter        1564783..1564833
FT                   /locus_tag="Cj1639"
FT                   /note="Promoter Cj1639, primary TSS, sigma 70 promoter"
FT                   /colour=12
FT   promoter        complement(1566717..1566767)
FT                   /locus_tag="asRNA_Cj1641"
FT                   /note="Promoter asRNA_Cj1641, antisense TSS, sigma 70
FT                   promoter, absent from Dugar et al, 2013"
FT                   /colour=8
FT   promoter        1569280..1569330
FT                   /locus_tag="Cj1645_int"
FT                   /note="Promoter Cj1645_int, internal TSS, sigma 70
FT                   promoter"
FT                   /colour=10
FT   promoter        complement(1574090..1574140)
FT                   /locus_tag="asRNA_Cj1649"
FT                   /note="Promoter asRNA_Cj1649, antisense TSS, sigma 70
FT                   promoter, absent from Dugar et al, 2013, weak signal"
FT                   /colour=8
FT   promoter        1574396..1574446
FT                   /locus_tag="Cj1650"
FT                   /note="Promoter Cj1650, primary TSS, sigma 54 promoter"
FT                   /colour=12
FT   promoter        1574965..1575015
FT                   /locus_tag="CjNC16"
FT                   /note="Promoter CjNC16, primary TSS, sigma 70 promoter"
FT                   /colour=12
FT   promoter        complement(1575257..1575307)
FT                   /locus_tag="CjNC8"
FT                   /note="Promoter CjNC8, primary TSS, sigma 70 promoter"
FT                   /colour=12
FT   promoter        complement(1579683..1579733)
FT                   /locus_tag="Cj1655c"
FT                   /note="Promoter Cj1655c, primary TSS, sigma 70 promoter"
FT                   /colour=12
FT   promoter        complement(1579989..1580039)
FT                   /locus_tag="Cj1656c"
FT                   /note="Promoter Cj1656c, primary TSS, sigma 28 promoter"
FT                   /colour=12
FT   promoter        1580197..1580247
FT                   /locus_tag="Cj1657"
FT                   /note="Promoter Cj1657, primary TSS, sigma 70 promoter"
FT                   /colour=12
FT   promoter        complement(1583174..1583224)
FT                   /locus_tag="asRNA_Cj1659"
FT                   /note="Promoter asRNA_Cj1659, antisense TSS, sigma 70
FT                   promoter"
FT                   /colour=8
FT   promoter        1584312..1584362
FT                   /locus_tag="Cj1660_int"
FT                   /note="Promoter Cj1660_int, internal TSS, sigma 70
FT                   promoter"
FT                   /colour=10
FT   promoter        complement(1589404..1589454)
FT                   /locus_tag="Cj1666c"
FT                   /note="Promoter Cj1666c, primary TSS, sigma 70 promoter"
FT                   /colour=12
FT   promoter        1589535..1589585
FT                   /locus_tag="asRNA_Cj1667c"
FT                   /note="Promoter asRNA_Cj1667c, antisense TSS, sigma 70
FT                   promoter"
FT                   /colour=8
FT   promoter        complement(1590720..1590770)
FT                   /locus_tag="Cjp33"
FT                   /note="Promoter Cjp33, primary TSS, sigma 70 promoter"
FT                   /colour=12
FT   promoter        1594831..1594881
FT                   /locus_tag="Cj1674"
FT                   /note="Promoter Cj1674, primary TSS, sigma 70 promoter"
FT                   /colour=12
FT   promoter        1595662..1595712
FT                   /locus_tag="Cj1674_int"
FT                   /note="Promoter Cj1674_int, primary + internal TSS, sigma
FT                   70 promoter"
FT                   /colour=12
FT   promoter        complement(1596827..1596877)
FT                   /locus_tag="asRNA_Cj1676"
FT                   /note="Promoter asRNA_Cj1676, antisense TSS, sigma 70
FT                   promoter, TSS not in CDS"
FT                   /colour=8
FT   promoter        complement(1597427..1597477)
FT                   /locus_tag="asRNA_Cj1677_1"
FT                   /note="Promoter asRNA_Cj1677_1, antisense TSS, sigma 70
FT                   promoter"
FT                   /colour=8
FT   promoter        1597841..1597891
FT                   /locus_tag="Cj1677_int"
FT                   /note="Promoter Cj1677_int, internal TSS, sigma 70
FT                   promoter"
FT                   /colour=10
FT   promoter        complement(1597918..1597968)
FT                   /locus_tag="asRNA_Cj1677_2"
FT                   /note="Promoter asRNA_Cj1677_2, antisense TSS, sigma 70
FT                   promoter, absent from Dugar et al, 2013"
FT                   /colour=8
FT   promoter        1600332..1600382
FT                   /locus_tag="CjNC6"
FT                   /note="Promoter CjNC6, primary TSS, sigma 70 promoter,
FT                   absent from Dugar et al, 2013"
FT                   /colour=12
FT   promoter        1600498..1600548
FT                   /locus_tag="Cj1679"
FT                   /note="Promoter Cj1679, primary TSS, sigma 70 promoter"
FT                   /colour=12
FT   promoter        complement(1603118..1603168)
FT                   /locus_tag="Cj1680c_1"
FT                   /note="Promoter Cj1680c_1, primary TSS, sigma 70 promoter"
FT                   /colour=12
FT   promoter        complement(1603130..1603180)
FT                   /locus_tag="Cj1680c_2"
FT                   /note="Promoter Cj1680c_2, secondary TSS, sigma 70
FT                   promoter"
FT                   /colour=7
FT   promoter        complement(1605276..1605326)
FT                   /locus_tag="Cj1682c"
FT                   /note="Promoter Cj1682c, primary TSS, sigma 70 promoter"
FT                   /colour=12
FT   promoter        complement(1606083..1606133)
FT                   /locus_tag="Cj1684c_int"
FT                   /note="Promoter Cj1684c_int, internal TSS, sigma 70
FT                   promoter"
FT                   /colour=10
FT   promoter        complement(1608776..1608826)
FT                   /locus_tag="Cj1686c_int"
FT                   /note="Promoter Cj1686c_int, primary + internal TSS, sigma
FT                   70 promoter, absent from Dugar et al, 2013"
FT                   /colour=12
FT   promoter        complement(1609485..1609535)
FT                   /locus_tag="Cj1686c"
FT                   /note="Promoter Cj1686c, primary TSS, sigma 70 promoter,
FT                   absent from Dugar et al, 2013"
FT                   /colour=12
FT   promoter        1610020..1610070
FT                   /locus_tag="Cj1687_int"
FT                   /note="Promoter Cj1687_int, internal TSS, sigma 70
FT                   promoter"
FT                   /colour=10
FT   promoter        complement(1620758..1620808)
FT                   /locus_tag="Cj1708c"
FT                   /note="Promoter Cj1708c, primary TSS, sigma 70 promoter"
FT                   /colour=12
FT   promoter        complement(1624461..1624511)
FT                   /locus_tag="Cj1711c"
FT                   /note="Promoter Cj1711c, primary TSS, sigma 70 promoter"
FT                   /colour=12
FT   promoter        1624465..1624515
FT                   /locus_tag="Cj1712"
FT                   /note="Promoter Cj1712, primary TSS, sigma 70 promoter"
FT                   /colour=12
FT   promoter        complement(1626367..1626417)
FT                   /locus_tag="Cjp34"
FT                   /note="Promoter Cjp34, primary TSS, sigma 70 promoter"
FT                   /colour=12
FT   promoter        1626431..1626481
FT                   /locus_tag="Cjt06"
FT                   /note="Promoter Cjt06, primary TSS, sigma 70 promoter"
FT                   /colour=12
FT   promoter        complement(1626843..1626893)
FT                   /locus_tag="asRNA_Cj1715"
FT                   /note="Promoter asRNA_Cj1715, antisense TSS, sigma 70
FT                   promoter"
FT                   /colour=8
FT   promoter        complement(1632147..1632197)
FT                   /locus_tag="Cj1719c_LeuL"
FT                   /note="Promoter Cj1719c_LeuL, primary TSS, sigma 70
FT                   promoter"
FT                   /colour=12
FT   promoter        1632174..1632224
FT                   /locus_tag="Cj1720"
FT                   /note="Promoter Cj1720, primary TSS, sigma 70 promoter"
FT                   /colour=12
FT   promoter        complement(1633578..1633628)
FT                   /locus_tag="Cj1721c"
FT                   /note="Promoter Cj1721c, primary TSS, sigma 70 promoter,
FT                   absent from Dugar et al, 2013"
FT                   /colour=12
FT   promoter        complement(1634144..1634194)
FT                   /locus_tag="Cj1723c"
FT                   /note="Promoter Cj1723c, primary TSS, sigma 70 promoter"
FT                   /colour=12
FT   promoter        complement(1634399..1634449)
FT                   /locus_tag="Cj1724c_int"
FT                   /note="Promoter Cj1724c_int, secondary + internal TSS,
FT                   sigma 70 promoter, absent from Dugar et al, 2013"
FT                   /colour=7
FT   promoter        complement(1634703..1634753)
FT                   /locus_tag="Cj1724c"
FT                   /note="Promoter Cj1724c, primary TSS, sigma 70 promoter,
FT                   absent from Dugar et al, 2013"
FT                   /colour=12
FT   promoter        1634768..1634818
FT                   /locus_tag="Cj1725"
FT                   /note="Promoter Cj1725, primary TSS, sigma 70 promoter,
FT                   absent from Dugar et al, 2013"
FT                   /colour=12
FT   promoter        complement(1637874..1637924)
FT                   /locus_tag="Cj1727_MetL"
FT                   /note="Promoter Cj1727_MetL, primary TSS, sigma 70
FT                   promoter"
FT                   /colour=12
FT   promoter        complement(1638039..1638089)
FT                   /locus_tag="CjNC23"
FT                   /note="Promoter CjNC23, primary TSS, sigma 54 promoter"
FT                   /colour=12
FT   promoter        complement(1640770..1640820)
FT                   /locus_tag="Cj1729c"
FT                   /note="Promoter Cj1729c, primary TSS, sigma 54 promoter,
FT                   absent from Dugar et al, 2013"
FT                   /colour=12
FT   promoter        1640850..1640900
FT                   /locus_tag="asRNA_Cj1731"
FT                   /note="Promoter asRNA_Cj1731, antisense TSS, sigma 70
FT                   promoter, TSS not in CDS"
FT                   /colour=8
FT   promoter        complement(1641406..1641456)
FT                   /locus_tag="Cj1731c"
FT                   /note="Promoter Cj1731c, primary TSS, sigma 70 promoter"
FT                   /colour=12
FT   promoter        1641407..1641457
FT                   /locus_tag="Cj0001"
FT                   /note="Promoter Cj0001, primary TSS, sigma 70 promoter"
FT                   /colour=12
